# Supplementary material for: The metabolic trap: Candida parapsilosis inhibits Staphylococcus aureus biofilm maturation by disrupting pH homeostasis and inducing premature exodus
Source: J Med Microbiol. 2026 Jul 28;75(7):002186. doi: 10.1099/jmm.0.002186 (PMC13421106; doi:10.1099/jmm.0.002186)
Supplement: Supplementary Material 1. [file jmm-75-02186-s001.xlsx]

## Sheet: S1. CFS CP1 Vs Control TSB-0.2G
Gene	logFC	logCPM	F	PValue	FDR			S1. CFS/CP1 Vs Control TSB-0.2G
nuc	4.91715	9.01209	275.286	3.95964e-09	9.50477e-06
rocA	3.75577	10.0187	230.341	1.01479e-08	9.50477e-06
esxA	4.20536	7.95226	223.608	1.18711e-08	9.50477e-06
arcB	-4.9014	11.4978	192.871	2.57483e-08	1.25555e-05
hla	4.8979	11.6001	192.32	2.61354e-08	1.25555e-05
aldA	3.91171	10.0056	179.174	3.78048e-08	1.51345e-05
mraW	2.69576	9.10482	168.853	5.14509e-08	1.7655e-05
fbp	2.87823	9.18143	163.656	6.0498e-08	1.81645e-05
kdpB	-5.72892	10.6745	153.851	8.32542e-08	1.94397e-05
kdpA	-4.39922	8.54434	152.187	8.80717e-08	1.94397e-05
putA	4.31199	8.68115	151.873	8.90245e-08	1.94397e-05
mraZ	3.0255	9.26722	145.037	1.128e-07	2.08048e-05
SAOUHSC_02425	5.39368	10.4586	143.407	1.19561e-07	2.08048e-05
opuCC	-5.18251	6.38915	143.244	1.21261e-07	2.08048e-05
glnR	2.28936	7.92877	137.934	1.45957e-07	2.14432e-05
kbl	2.51423	9.31164	136.474	1.54112e-07	2.14432e-05
rbsU	2.37551	7.6824	135.457	1.60159e-07	2.14432e-05
rbsK	2.77109	8.00783	134.333	1.67134e-07	2.14432e-05
aur	5.31961	10.5838	133.818	1.70426e-07	2.14432e-05
rplR	-2.37041	7.12319	132.608	1.78545e-07	2.14432e-05
arcD	-6.69947	13.1216	130.649	1.92598e-07	2.20295e-05
tpiA	-3.58218	10.5394	126.58	2.26302e-07	2.37871e-05
pheT	-3.55199	9.32063	126.073	2.30967e-07	2.37871e-05
gapB	4.63494	11.5168	124.982	2.41407e-07	2.37871e-05
SAOUHSC_00686	3.33644	7.33791	124.379	2.47576e-07	2.37871e-05
SAOUHSC_01264	4.02091	6.30048	123.299	2.60091e-07	2.40284e-05
ndk	3.18325	8.15602	121.656	2.76938e-07	2.42134e-05
SAOUHSC_02097	2.63909	7.40329	120.942	2.85346e-07	2.42134e-05
opuCA	-4.32871	5.54487	120.559	2.92335e-07	2.42134e-05
phnE1	-2.86026	5.34956	118.664	3.14897e-07	2.4965e-05
kdpC	-5.88106	9.49962	118.078	3.22197e-07	2.4965e-05
ureF	-4.78132	6.82432	116.143	3.51114e-07	2.63555e-05
fadA	2.28107	6.30738	114.025	3.84521e-07	2.79884e-05
arcR	-6.16537	12.9388	111.434	4.31597e-07	3.0491e-05
gltD	-2.94052	6.8607	110.73	4.45733e-07	3.059e-05
rocF	2.21631	7.74676	109.898	4.62906e-07	3.08861e-05
SAOUHSC_01054	2.60594	7.76506	108.197	5.00741e-07	3.11651e-05
rpsH	-2.20153	7.47507	107.653	5.13533e-07	3.11651e-05
pgm	-3.88476	11.8223	107.201	5.24478e-07	3.11651e-05
lrgA	2.80338	8.44797	106.899	5.32e-07	3.11651e-05
gehA	3.18886	9.67956	106.561	5.40495e-07	3.11651e-05
phnC	-2.3561	5.15854	106.423	5.44936e-07	3.11651e-05
ureA	-4.08442	3.75971	106.607	5.7492e-07	3.18425e-05
SAOUHSC_01488	2.57978	5.82437	104.937	5.84858e-07	3.18425e-05
opuCD	-4.94048	6.22503	104.624	5.96549e-07	3.18425e-05
rodA	2.24249	7.91398	103.453	6.27023e-07	3.23267e-05
modB	-2.67572	7.62888	103.147	6.36426e-07	3.23267e-05
arcA	-4.4888	11.2557	102.838	6.45996e-07	3.23267e-05
SAOUHSC_00820	3.7685	4.7394	102.725	6.65422e-07	3.26193e-05
ureC	-5.01447	7.97627	101.551	6.88494e-07	3.30752e-05
gltB	-2.55522	8.02736	100.306	7.31801e-07	3.44664e-05
sdhC	2.28435	8.55204	99.1805	7.74187e-07	3.53108e-05
glpF	2.46905	7.62757	99.0565	7.79131e-07	3.53108e-05
thiW	-4.0506	8.70996	98.4572	8.03038e-07	3.57203e-05
fumC	2.03755	7.99703	97.8217	8.29345e-07	3.62197e-05
SAOUHSC_01918	2.83019	8.21935	97.2166	8.5542e-07	3.66914e-05
SAOUHSC_02205	-4.93951	3.99103	97.6612	8.73927e-07	3.68276e-05
ggt	-2.52692	5.34735	95.9994	9.11975e-07	3.77437e-05
cozEa	2.025	6.72692	95.1395	9.5262e-07	3.77437e-05
ureG	-4.62201	7.19515	95.1219	9.54373e-07	3.77437e-05
rplN	-2.16589	7.49267	95.0175	9.58521e-07	3.77437e-05
SAOUHSC_01314	3.40517	7.3847	94.4903	9.856e-07	3.81841e-05
SAOUHSC_02003	-2.10604	6.27684	93.4516	1.04123e-06	3.9322e-05
SAOUHSC_01062	3.48439	8.53574	93.3316	1.04771e-06	3.9322e-05
SAOUHSC_01383	2.19542	8.35338	92.8538	1.07464e-06	3.97121e-05
sbnH	-3.28563	4.08846	92.6585	1.10579e-06	4.02439e-05
SAOUHSC_02557	-2.8356	4.94898	92.0984	1.12258e-06	4.02452e-05
SAOUHSC_02424	2.48019	8.23313	91.2224	1.17329e-06	4.14446e-05
SAOUHSC_01181	4.0421	9.45811	90.8086	1.19999e-06	4.17736e-05
SAOUHSC_02384	2.58513	5.08474	90.4636	1.22991e-06	4.22035e-05
opuCB	-4.26232	4.31944	90.2838	1.30792e-06	4.42481e-05
ureB	-4.70978	4.49083	89.9799	1.33374e-06	4.44949e-05
splF	3.42019	7.52801	88.1571	1.3896e-06	4.48152e-05
SAOUHSC_01821	2.25405	7.74727	88.0783	1.39535e-06	4.48152e-05
pdxS	2.56778	9.43133	88.0263	1.39931e-06	4.48152e-05
SAOUHSC_00167	-2.0079	6.49812	87.5959	1.43387e-06	4.53178e-05
queE	-2.59914	7.02193	86.6501	1.51265e-06	4.59112e-05
ureE	-3.85277	5.26619	86.7225	1.51556e-06	4.59112e-05
scrR	2.47279	7.3186	86.5356	1.52257e-06	4.59112e-05
rocD	2.01584	8.46603	86.0215	1.56756e-06	4.59112e-05
SAOUHSC_00622	3.88896	8.71143	85.6984	1.59749e-06	4.59112e-05
ureD	-4.43121	6.93623	85.691	1.59968e-06	4.59112e-05
scpA.1	4.09939	8.00027	85.3953	1.62579e-06	4.59112e-05
argR	2.55271	6.00378	85.3455	1.63102e-06	4.59112e-05
SAOUHSC_02185	-2.25739	5.41477	85.292	1.63623e-06	4.59112e-05
SAOUHSC_02915	-3.16383	5.64915	85.2026	1.64564e-06	4.59112e-05
opp-2D	-4.31735	3.30101	85.6011	1.6629e-06	4.59112e-05
SAOUHSC_00699	-3.73783	10.8211	84.2735	1.73395e-06	4.73291e-05
SAOUHSC_02892	-2.3072	4.89613	84.0827	1.7567e-06	4.74111e-05
SAOUHSC_01919	2.21645	7.9891	83.4895	1.81547e-06	4.84529e-05
pckA	4.26098	11.5142	83.0227	1.86596e-06	4.86096e-05
tarI'	1.5973	7.59342	83.0026	1.86829e-06	4.86096e-05
phnE2	-2.44802	4.19662	82.9804	1.88205e-06	4.86096e-05
splD	3.5787	6.57994	82.2345	1.95784e-06	5.00291e-05
gcvPA	2.2925	7.68828	81.5358	2.0388e-06	5.15494e-05
rplX	-2.23512	7.19352	81.118	2.09087e-06	5.23153e-05
hutG	4.89751	11.0738	80.7909	2.13224e-06	5.28003e-05
SAOUHSC_02191	-3.57445	5.45386	79.8438	2.26549e-06	5.48521e-05
rpsM	-2.25515	7.94459	79.7042	2.27806e-06	5.48521e-05
SAOUHSC_02182	-3.68643	6.45027	79.6786	2.2836e-06	5.48521e-05
thrB	2.21143	7.08739	79.1705	2.35438e-06	5.55395e-05
SAOUHSC_02665	3.96525	4.74604	79.5188	2.37061e-06	5.55395e-05
hemY	-3.54256	9.16765	78.9813	2.38159e-06	5.55395e-05
SAOUHSC_00358	4.52093	8.36434	78.0005	2.53216e-06	5.80794e-05
SAOUHSC_01326	1.6329	7.51424	77.9525	2.53886e-06	5.80794e-05
SAOUHSC_02211	-5.4592	1.5106	54.1906	2.65887e-06	5.98083e-05
arcC	-7.0082	14.0958	77.1831	2.66423e-06	5.98083e-05
SAOUHSC_01060	3.027	3.80032	77.0086	2.78495e-06	6.19394e-05
galM	-1.71921	6.67183	75.7304	2.92233e-06	6.43985e-05
gltT	2.05584	9.13835	75.2174	3.0198e-06	6.49074e-05
SAOUHSC_00247	-2.11449	4.95185	75.1363	3.04017e-06	6.49074e-05
SAOUHSC_00909	2.46185	7.85224	75.0741	3.04823e-06	6.49074e-05
ccpN	1.77425	7.08483	75.0474	3.05351e-06	6.49074e-05
SAOUHSC_01318	2.84494	6.94238	74.9012	3.08342e-06	6.49682e-05
rnhB	-1.9927	5.95147	73.3286	3.41685e-06	7.12014e-05
thrC	2.11193	7.73985	73.2276	3.43853e-06	7.12014e-05
SAOUHSC_00957	-3.1815	8.69527	72.7408	3.55094e-06	7.26985e-05
nusB	2.04396	5.86815	72.6664	3.57137e-06	7.26985e-05
gcvT	1.82933	7.42105	72.4502	3.62045e-06	7.30783e-05
SAOUHSC_02841	2.10928	6.81169	72.2093	3.67969e-06	7.36551e-05
SAOUHSC_01312	3.61651	5.65964	71.5645	3.85365e-06	7.64998e-05
SAOUHSC_02080	-4.38156	6.3248	71.2824	3.92416e-06	7.68843e-05
sasG	-2.05819	7.40446	71.0417	3.97988e-06	7.68843e-05
thiX	-4.34886	7.52083	70.976	3.99955e-06	7.68843e-05
mntB	2.43284	8.25423	70.9635	4.00106e-06	7.68843e-05
gidA	-1.74669	7.26438	70.763	4.05594e-06	7.73203e-05
srtA	2.14811	8.12094	70.3254	4.17881e-06	7.90354e-05
secE	1.96133	7.76345	70.1898	4.21779e-06	7.91495e-05
amaP	4.06225	11.2611	70.0711	4.25197e-06	7.91724e-05
rpsE	-2.41487	8.1419	69.9504	4.28738e-06	7.92175e-05
sspC	2.18686	5.69759	69.5481	4.41135e-06	8.0886e-05
ssl11	-5.76227	3.11476	59.1989	4.6262e-06	8.41828e-05
femA	1.66721	8.07873	68.3236	4.80011e-06	8.66418e-05
pheS	-1.78533	6.53238	68.2268	4.83347e-06	8.66418e-05
SAOUHSC_02442	3.25244	7.62505	67.8817	4.95258e-06	8.77158e-05
opp-2C	-3.5767	3.66053	68.3337	4.97259e-06	8.77158e-05
gmk	1.68694	8.26043	67.5989	5.05162e-06	8.77158e-05
moeA	-1.78688	7.96566	67.5633	5.06422e-06	8.77158e-05
splC	3.41695	7.47117	67.5352	5.07597e-06	8.77158e-05
panC	-1.60162	6.73994	67.2314	5.18571e-06	8.84473e-05
rplV	-1.76861	7.29246	67.2132	5.19195e-06	8.84473e-05
mtlA	2.23186	5.56785	66.9519	5.29412e-06	8.92255e-05
farE	-3.596	5.84946	66.9132	5.31193e-06	8.92255e-05
rrfC.1	-5.86178	1.44651	47.4784	5.45159e-06	9.09355e-05
pgk	-3.02272	10.7199	66.3561	5.52e-06	9.12408e-05
SAOUHSC_01313	3.13795	6.60362	66.2984	5.54586e-06	9.12408e-05
SAOUHSC_02625	1.89591	5.0096	66.1534	5.61121e-06	9.16879e-05
acyP	2.6854	6.45276	65.9998	5.6668e-06	9.19706e-05
purD	-1.6494	7.23654	65.7353	5.7734e-06	9.30718e-05
SAOUHSC_01600	1.61978	7.96278	65.5785	5.83948e-06	9.35095e-05
rnz	1.58852	7.03504	65.3336	5.94511e-06	9.45705e-05
SAOUHSC_01883	-5.73997	1.47902	50.2271	6.27888e-06	9.92228e-05
SAOUHSC_02181	-4.57099	4.54425	64.9015	6.3353e-06	9.94601e-05
SAOUHSC_00555	2.05843	6.59821	64.1962	6.4646e-06	0.000100831
nsaR	-1.81848	6.04228	64.0865	6.51733e-06	0.000100998
fruA	-1.9915	7.45185	63.8674	6.62242e-06	0.000101296
SAOUHSC_02184	-4.12615	2.79661	63.5517	6.64825e-06	0.000101296
mtlF	-1.67771	5.42492	63.7935	6.66309e-06	0.000101296
arlS	1.91385	7.3689	63.6491	6.73136e-06	0.000101466
SAOUHSC_1342a	1.76421	7.62431	63.5943	6.75874e-06	0.000101466
sbnI	-3.13423	4.76566	62.9834	7.10358e-06	0.000104867
SAOUHSC_00255	-4.29905	4.7156	63.1646	7.10917e-06	0.000104867
mupG	2.83277	6.87059	62.9103	7.11629e-06	0.000104867
SAOUHSC_02572	3.45025	7.4212	62.7451	7.20633e-06	0.000105069
glcA	-1.65089	5.8222	62.5939	7.28882e-06	0.000105069
SAOUHSC_02373	-2.05001	5.85517	62.5779	7.2981e-06	0.000105069
ftsW	1.61459	8.02969	62.5601	7.305e-06	0.000105069
SAOUHSC_00685	1.75769	6.06796	62.3856	7.40504e-06	0.000105874
SAOUHSC_02948	-6.09166	2.32547	45.4514	7.50821e-06	0.000106396
int3	-2.61305	5.17887	62.1785	7.53008e-06	0.000106396
SAOUHSC_01979	1.73291	6.97222	62.0274	7.6078e-06	0.000106865
SAOUHSC_02198	-3.73555	2.40148	61.243	7.85179e-06	0.000109651
mhqE	-3.06354	5.65104	61.4773	7.94303e-06	0.000110284
aapA	1.91641	9.38119	61.1334	8.14693e-06	0.000112465
SAOUHSC_01694	1.71725	6.25824	60.9262	8.28095e-06	0.000112926
sarZ	1.56612	6.93919	60.9165	8.28577e-06	0.000112926
SAOUHSC_02194	-3.68075	4.4776	61.0165	8.32139e-06	0.000112926
SAOUHSC_00370	1.72049	7.0328	60.5908	8.49797e-06	0.00011413
ecsA	1.7625	7.47657	60.5793	8.50512e-06	0.00011413
thiE	-2.69117	5.74005	59.8679	8.99846e-06	0.000120079
ssl7	-5.54813	3.86273	57.9866	9.06828e-06	0.000120343
SAOUHSC_02815	1.8191	7.37813	59.4999	9.25694e-06	0.000122171
ribC	1.52527	7.59581	59.2528	9.43957e-06	0.000123901
map	1.76517	8.36534	59.0444	9.59695e-06	0.000125282
dnaC	-2.1322	8.8136	58.8762	9.72616e-06	0.000126282
fakB2	1.63489	6.23327	58.1642	1.02999e-05	0.000132993
SAOUHSC_01854	3.01797	9.87705	58.0862	1.03626e-05	0.000132993
SAOUHSC_01855	4.18193	11.7408	58.0308	1.04091e-05	0.000132993
rpoA	-2.2296	9.70523	57.9367	1.04886e-05	0.000133299
SAOUHSC_00107	-1.79572	6.40426	57.851	1.05635e-05	0.000133544
SAOUHSC_00864	1.90476	5.33511	57.7459	1.06637e-05	0.000134106
gidB	-2.08782	6.47941	57.5167	1.08545e-05	0.000135795
ami	-4.91006	4.87356	57.7641	1.09454e-05	0.000136222
rsbV	2.09012	6.76325	57.1471	1.11869e-05	0.00013829
smpB	-2.70163	7.20044	57.1027	1.12267e-05	0.00013829
SAOUHSC_00106	-3.19179	5.14929	56.8654	1.1473e-05	0.000140603
sodM	2.40131	8.89899	56.7705	1.15357e-05	0.000140654
recQ1	-1.74972	8.90689	56.4965	1.17991e-05	0.000143139
nsaS	-2.38833	7.79208	56.1712	1.21218e-05	0.00014565
SAOUHSC_02727	2.13363	7.5749	56.1659	1.21274e-05	0.00014565
SAOUHSC_00662	2.13444	7.19607	56.0532	1.22423e-05	0.000145872
SAOUHSC_00966	1.87514	5.98664	56.0333	1.22673e-05	0.000145872
sbnA	-4.76828	3.59716	55.6906	1.24829e-05	0.000147704
phoB	-2.6289	4.71112	55.6683	1.26719e-05	0.000149206
splE	3.3634	7.46336	55.5084	1.28143e-05	0.000150146
SAOUHSC_00428	1.57122	6.97845	55.3402	1.29946e-05	0.000151274
recN	1.53756	8.48622	55.3006	1.30365e-05	0.000151274
SAOUHSC_02753	2.18406	7.13901	55.022	1.33479e-05	0.000153474
SAOUHSC_01138	2.15869	8.31022	55.0157	1.33539e-05	0.000153474
SAOUHSC_00671	2.27902	8.5412	54.8764	1.35125e-05	0.000154557
glpQ	1.62687	6.7597	54.7049	1.37114e-05	0.000155353
SAOUHSC_02196	-3.21781	4.85235	54.3191	1.42235e-05	0.000160398
infA	-1.62497	6.84696	54.2022	1.43119e-05	0.000160571
lctP1	1.70907	8.09603	54.1517	1.43725e-05	0.000160571
mhqD	-3.69535	4.74727	54.0588	1.45915e-05	0.00016176
SAOUHSC_00876	2.70425	6.70454	53.9618	1.46136e-05	0.00016176
norG	-3.54246	5.53609	53.6946	1.49764e-05	0.000165016
budA1	-4.0324	10.0284	53.4981	1.52042e-05	0.000166524
opp-4A	-3.17663	4.99049	53.4951	1.5252e-05	0.000166524
fadB	2.02797	6.64266	53.3985	1.53385e-05	0.000166711
SAOUHSC_02930	3.10296	7.64713	53.3089	1.54578e-05	0.00016695
SAOUHSC_01868	1.66142	9.20821	53.2762	1.54995e-05	0.00016695
SAOUHSC_02750	-2.42	6.06643	53.0405	1.58281e-05	0.000168974
SAOUHSC_01464	2.22435	5.92093	52.4282	1.67027e-05	0.000177522
feoB	-3.58654	5.99032	52.2629	1.69563e-05	0.000179423
sigB	1.74517	8.77629	52.1681	1.70799e-05	0.000179938
SAOUHSC_00705	-1.79323	5.27635	51.9613	1.74068e-05	0.000182582
hlgA	4.35575	8.52566	51.8252	1.76169e-05	0.00018372
SAOUHSC_00823	-5.14907	1.14534	35.884	1.76683e-05	0.00018372
lytH	1.59295	7.50899	51.6125	1.79447e-05	0.000184586
qoxC	-3.42007	11.6286	51.5645	1.80208e-05	0.000184586
SAOUHSC_00826	3.90997	8.72153	51.5419	1.8059e-05	0.000184586
SAOUHSC_02827	1.61305	6.79795	51.3986	1.82921e-05	0.000185702
SAOUHSC_02745	-4.94391	2.96188	48.275	1.83228e-05	0.000185702
rsbW	1.77168	5.59689	51.0229	1.89319e-05	0.000190712
mntC	2.14878	9.95306	50.9887	1.89759e-05	0.000190712
SAOUHSC_02272	-1.71653	7.06833	50.5273	1.97865e-05	0.000195802
mazF	1.505	7.06692	50.5226	1.97947e-05	0.000195802
SAOUHSC_01463	1.58816	7.76441	50.5144	1.98084e-05	0.000195802
xpaC	1.64565	6.36335	50.4658	1.98991e-05	0.000195892
SAOUHSC_00284	2.40656	7.7851	50.2079	2.03706e-05	0.000198903
ssuB	-3.21996	4.03058	50.123	2.07691e-05	0.000201209
SAOUHSC_00003	2.30529	5.99064	49.9834	2.08031e-05	0.000201209
SAOUHSC_03022	2.68174	8.73092	49.9485	2.0858e-05	0.000201209
SAOUHSC_02650	3.22691	10.6672	49.7921	2.11591e-05	0.000203297
crtN	1.70387	7.52658	49.6956	2.1349e-05	0.000203638
opp-4F	-4.42324	3.43394	49.8889	2.13642e-05	0.000203638
SAOUHSC_02013	2.22686	9.2714	49.5428	2.16508e-05	0.000205017
SAOUHSC_02320	2.62897	6.60282	49.5131	2.17173e-05	0.000205017
SAOUHSC_01348	1.67329	7.76529	49.4864	2.17649e-05	0.000205017
SAOUHSC_02197	-3.53343	2.97628	49.8269	2.22176e-05	0.000208463
rbsD	2.08286	5.65488	49.1736	2.24271e-05	0.000208853
mpfB	2.01089	7.50288	49.1426	2.24695e-05	0.000208853
SAOUHSC_01721	2.50942	6.29145	49.1233	2.252e-05	0.000208853
pmi	-1.86629	6.31105	48.9146	2.29557e-05	0.000210678
mntA	2.38898	9.99443	48.9106	2.29589e-05	0.000210678
rplQ	-2.44945	9.2844	48.8777	2.30296e-05	0.000210678
addA	-1.68856	9.453	48.8601	2.30676e-05	0.000210678
opp-2B	-2.95188	3.70487	48.8714	2.33696e-05	0.000212628
SAOUHSC_00604	2.35762	8.26351	48.6517	2.35227e-05	0.000213213
SAOUHSC_00205	-5.23391	1.77176	37.3425	2.3674e-05	0.000213578
spsA	1.79117	4.63051	48.5519	2.38213e-05	0.000213578
SAOUHSC_00806	-4.66693	1.46977	38.1564	2.38297e-05	0.000213578
dfrA	1.78441	6.22589	48.3656	2.41688e-05	0.000215812
SAOUHSC_00845	5.864	12.8955	48.0954	2.47868e-05	0.000220379
tagG	1.79843	7.11241	48.0637	2.48638e-05	0.000220379
SAOUHSC_00862	1.60042	5.2674	47.9718	2.51002e-05	0.000221657
SAOUHSC_02200	-2.79862	4.55805	47.9009	2.53309e-05	0.000222507
SAOUHSC_02193	-2.79824	3.29046	48.091	2.53818e-05	0.000222507
SAOUHSC_02721	-3.40602	7.12962	47.7767	2.55531e-05	0.000223195
pdxT	2.09044	9.09313	47.5923	2.60004e-05	0.000226279
SAOUHSC_02591	1.9299	4.06615	47.5354	2.63308e-05	0.000228327
sarT	-5.58814	2.83398	41.0631	2.646e-05	0.000228622
sstB	-4.21663	2.82213	46.9245	2.67776e-05	0.000229923
bglA	-1.92993	6.24576	47.2774	2.6802e-05	0.000229923
sstA	-4.37766	4.17464	47.4311	2.7249e-05	0.00023238
mepB	-5.01254	1.64699	36.8902	2.7282e-05	0.00023238
arlR	1.93756	6.79209	46.7829	2.81089e-05	0.000238578
fepC	-2.55251	5.3682	46.6673	2.84459e-05	0.000239884
rpsK	-1.80231	7.12207	46.6533	2.84625e-05	0.000239884
SAOUHSC_00951	2.25581	9.17934	46.4604	2.89982e-05	0.000243107
opp-2F	-1.91073	3.98249	46.4761	2.90473e-05	0.000243107
SAOUHSC_02199	-2.77457	2.88285	46.7937	2.93632e-05	0.000244897
sbnG	-2.90393	3.16438	46.5518	2.9603e-05	0.000246043
phoU	-1.7685	4.32854	46.208	2.97814e-05	0.000246672
comK1	1.56005	6.15462	46.0002	3.03407e-05	0.000250441
sbnE	-3.00898	3.79975	45.7065	3.16174e-05	0.000258522
sbnC	-3.84314	4.11007	45.7292	3.17888e-05	0.000258836
nrdG	4.08823	10.7816	45.3836	3.22361e-05	0.000261376
SAOUHSC_00690	2.49372	8.60137	45.3419	3.23706e-05	0.000261376
veg	3.28543	11.1299	45.3241	3.24272e-05	0.000261376
SAOUHSC_02702	3.33317	6.72453	45.2303	3.27443e-05	0.00026305
SAOUHSC_02225	-4.91457	4.45061	45.5607	3.31724e-05	0.0002656
SAOUHSC_00841	2.15855	5.53284	45.0153	3.34647e-05	0.00026705
SAOUHSC_02615	-2.54534	4.62182	44.9895	3.36013e-05	0.000267253
SAOUHSC_02553	-1.85814	5.4615	44.7141	3.44812e-05	0.000272325
SAOUHSC_00330	1.97492	4.42447	44.7331	3.45792e-05	0.000272325
walH	-1.7548	9.86678	44.5257	3.5125e-05	0.000275719
budB	-2.82535	9.22381	44.4681	3.53298e-05	0.00027605
rplE	-1.90632	8.07024	44.4493	3.53969e-05	0.00027605
hisD	-2.82353	4.5479	44.3997	3.56863e-05	0.000276638
fepA	-3.7078	4.49638	44.4579	3.57027e-05	0.000276638
splA	2.78561	7.91252	44.1976	3.63135e-05	0.000280466
SAOUHSC_01622	1.52043	6.15168	44.1654	3.64359e-05	0.00028051
SAOUHSC_00084	-5.66884	3.41172	40.7892	3.66683e-05	0.000281397
rpsP	2.10883	7.81907	43.9915	3.70816e-05	0.000283663
SAOUHSC_00663	2.07803	7.64596	43.8486	3.76251e-05	0.000286476
holB	1.7547	6.65669	43.6224	3.85102e-05	0.000290885
opp-4D	-4.16502	3.65963	43.9297	3.86717e-05	0.000291189
asp23	3.20579	12.4309	43.5169	3.89232e-05	0.000291475
mccB	-1.83311	5.71375	43.5129	3.89523e-05	0.000291475
SAOUHSC_02739	-1.88383	5.78013	43.4819	3.90766e-05	0.000291497
clfA	3.10956	9.87217	43.4192	3.93163e-05	0.000292377
fepB	-2.36544	4.31019	43.2023	4.03221e-05	0.000297502
SAOUHSC_00270	-4.78265	2.23395	38.407	4.03374e-05	0.000297502
dynA	1.59365	8.12546	43.1378	4.04759e-05	0.000297502
SAOUHSC_00978	-5.76329	1.43231	34.8465	4.07262e-05	0.000297502
SAOUHSC_02831	-2.95679	5.82087	43.0753	4.07659e-05	0.000297502
parB	-2.42361	5.50719	43.0498	4.08725e-05	0.000297502
cspC	4.13737	11.1951	42.9372	4.13254e-05	0.00029989
ahpC	2.13212	11.8143	42.8646	4.16383e-05	0.00030125
sspA	2.2128	8.9719	42.7772	4.20189e-05	0.000302732
nrgA	-4.93292	5.39485	42.8721	4.20952e-05	0.000302732
SAOUHSC_01976	-4.38103	2.04414	39.0293	4.23734e-05	0.000302778
ssl4	-4.11691	4.10078	42.9167	4.24905e-05	0.000302778
manP	-2.11305	7.845	42.6051	4.27831e-05	0.000302778
SAOUHSC_00755	1.64979	6.91695	42.5613	4.29809e-05	0.000302778
SAOUHSC_00381	-2.58117	4.67143	42.5838	4.29839e-05	0.000302778
glmS	2.21333	10.8907	42.5317	4.31101e-05	0.000302779
mtlD	1.687	7.02108	42.4658	4.34112e-05	0.000304005
sucC	1.73843	9.85278	42.4093	4.36668e-05	0.000304906
ppiB	1.82947	8.87008	42.3126	4.41127e-05	0.000307126
SAOUHSC_02576	1.9084	7.43778	42.2303	4.4501e-05	0.000307136
flp	1.70985	5.89591	42.2066	4.46255e-05	0.000307136
ssl1	-4.26929	1.13947	33.5819	4.50138e-05	0.00030796
mobB	-1.84481	5.67667	42.0642	4.52994e-05	0.00030796
SAOUHSC_01439	2.14569	3.91872	42.1291	4.54677e-05	0.00030796
sstC	-4.24817	2.94452	41.5876	4.55837e-05	0.00030796
SAOUHSC_01844	-5.81323	2.70272	35.0598	4.56316e-05	0.00030796
SAOUHSC_01173	2.67366	4.23357	42.1016	4.56427e-05	0.00030796
SAOUHSC_02691	-2.68415	6.86264	41.8487	4.63354e-05	0.000309758
metX	-1.66892	5.86557	41.8295	4.64332e-05	0.000309758
sbnF	-3.07139	4.2905	41.8777	4.64498e-05	0.000309758
yjbI	3.23412	7.64129	41.8216	4.64679e-05	0.000309758
SAOUHSC_01003	-5.37805	2.47807	35.7942	4.6554e-05	0.000309758
SAOUHSC_00134	3.10789	5.64077	41.6295	4.74837e-05	0.000314204
SAOUHSC_00659	2.38812	8.26194	41.5151	4.80031e-05	0.000316768
umuC	2.96428	10.6262	41.4554	4.83078e-05	0.000317905
SAOUHSC_00817	-3.93338	3.91115	41.6658	4.84834e-05	0.000318189
hrtA	-7.82578	10.1383	41.3153	4.90689e-05	0.000321154
rpsU	2.16045	8.15985	41.2264	4.95096e-05	0.000323158
SAOUHSC_00331	-4.41419	2.34813	39.0347	4.99199e-05	0.000324953
sasA	1.55588	9.43748	41.0877	5.02512e-05	0.000326052
moaC	1.50892	6.87381	41.0684	5.03603e-05	0.000326052
SAOUHSC_00133	3.56223	8.18972	40.9861	5.08094e-05	0.000328076
SAOUHSC_00332	-2.15081	3.55781	40.9363	5.14407e-05	0.000331262
SAOUHSC_01896	1.57047	6.34456	40.8214	5.17248e-05	0.000332
SAOUHSC_00596	-3.8255	5.04489	40.8416	5.18318e-05	0.000332
nasF	-2.02191	7.1399	40.7495	5.21259e-05	0.000332996
opp-5A	-1.8944	5.506	40.6522	5.27002e-05	0.000335771
htrA1	1.78667	9.38701	40.5997	5.29749e-05	0.000336629
SAOUHSC_01832	1.50779	7.13369	40.5046	5.35288e-05	0.000338023
SAOUHSC_03012	-2.94319	3.52845	40.6414	5.35774e-05	0.000338023
guaA	-1.98139	9.68316	40.4484	5.38545e-05	0.000338023
ohr	2.15614	7.51368	40.4402	5.39066e-05	0.000338023
modC	-2.44925	7.68359	40.4211	5.4018e-05	0.000338023
rpsN	-2.38982	3.20025	40.5155	5.42666e-05	0.000338023
crtQ	1.81286	6.85827	40.3413	5.44931e-05	0.000338223
rqcH	1.62334	7.69318	40.2305	5.51544e-05	0.000339695
SAOUHSC_00825	1.66302	5.01762	40.1177	5.59102e-05	0.000342593
arsB	-3.4108	3.73916	40.1779	5.65454e-05	0.000345603
gcvPB	1.75332	8.81904	39.9482	5.68884e-05	0.000346817
rrfA	-7.18073	1.39205	33.2789	5.73929e-05	0.000349007
bmrU	2.41442	8.16999	39.8437	5.75505e-05	0.000349082
SAOUHSC_00712	1.86682	7.84393	39.7801	5.79554e-05	0.000350652
SAOUHSC_00763	1.55264	6.96166	39.6365	5.88869e-05	0.000354074
SAOUHSC_00139	-2.63137	4.89945	39.6181	5.90903e-05	0.000354074
SAOUHSC_01336	1.53117	6.72827	39.5937	5.91672e-05	0.000354074
lukE	2.95154	7.56631	39.5804	5.92581e-05	0.000354074
SAOUHSC_02774	2.94096	7.71581	39.5102	5.97179e-05	0.000355936
SAOUHSC_01334	2.93043	7.71681	39.4564	6.00773e-05	0.000357192
ftsL	2.4246	6.02645	39.235	6.16232e-05	0.000365479
glmM	-1.74378	9.84727	38.9721	6.34117e-05	0.000374238
queC	-2.06415	4.5261	38.9549	6.36372e-05	0.000374648
SAOUHSC_00219	-1.7853	5.04189	38.9069	6.393e-05	0.000374685
SAOUHSC_00251	-4.09154	2.75808	38.7308	6.3988e-05	0.000374685
SAOUHSC_02754	2.27355	6.50934	38.8683	6.41703e-05	0.000374685
SAOUHSC_01826	-6.25535	0.605488	34.0802	6.42674e-05	0.000374685
bioF	-3.76807	4.86924	38.6843	6.58363e-05	0.000381978
rrsE	-2.8521	3.76104	38.571	6.71301e-05	0.000387071
nasD	-2.09046	7.7982	38.429	6.74239e-05	0.000387446
SAOUHSC_00371	3.50872	10.4127	38.3452	6.80685e-05	0.000390216
hom	1.743	8.30144	38.2976	6.84396e-05	0.00039141
SAOUHSC_00418	-3.72512	2.94895	38.4747	6.86932e-05	0.000391699
dtd	1.51817	5.63563	38.2532	6.88164e-05	0.000391699
efp	1.99528	8.95383	38.2026	6.91841e-05	0.000392481
htsC	-1.75663	4.90644	38.1969	6.92806e-05	0.000392481
ssl8	-4.31995	3.75023	38.3804	6.98894e-05	0.000394071
rpmD	-2.13521	3.167	38.1025	7.08183e-05	0.000398374
SAOUHSC_02605	-1.55844	5.5402	37.8684	7.19062e-05	0.000403377
thiV	-2.38326	6.74432	37.766	7.27455e-05	0.00040636
pdp	-1.99989	10.0555	37.6945	7.33369e-05	0.000408713
esaD	-2.88021	4.70745	37.4384	7.57229e-05	0.000421033
SAOUHSC_01762	1.65359	5.94923	37.3353	7.64779e-05	0.000424249
cstB	-1.66248	5.14796	37.3067	7.67478e-05	0.000424599
SAOUHSC_01969	2.40265	9.44673	37.2856	7.68944e-05	0.000424599
rplP	-1.7683	7.15146	37.2636	7.70958e-05	0.000424734
SAOUHSC_01044	-2.30916	5.65603	37.1512	7.81449e-05	0.000429529
nifZ	-2.3278	5.67087	37.0924	7.86811e-05	0.000430984
gapA	-3.07903	12.5905	37.0791	7.87686e-05	0.000430984
ssl9	-2.52412	3.70669	37.1093	7.90555e-05	0.000431571
saHPF	3.0693	11.858	37.0061	7.9444e-05	0.000432708
qoxA	-2.61537	12.7095	36.9421	8.00415e-05	0.000434977
SAOUHSC_00154	-4.52784	3.00813	36.6105	8.06082e-05	0.000437067
SAOUHSC_00062	-4.69363	2.92972	35.8996	8.19331e-05	0.000442133
opp-4C	-3.89675	6.04506	36.5191	8.42178e-05	0.000450537
SAOUHSC_01005	3.13957	10.0424	36.441	8.49098e-05	0.00045323
cvfB	1.95482	9.31037	36.2024	8.73514e-05	0.000464536
SAOUHSC_02275	-5.01051	3.41253	35.543	8.74147e-05	0.000464536
mepA	-3.48822	4.62522	36.0093	8.98312e-05	0.000476323
SAOUHSC_00914	-4.69431	4.47772	36.1486	9.0113e-05	0.000476361
SAOUHSC_02518	-4.79557	1.44349	29.059	9.05633e-05	0.000476361
SAOUHSC_01765	-3.74192	0.867368	29.5421	9.05801e-05	0.000476361
SAOUHSC_02883	1.63715	7.60032	35.8944	9.06315e-05	0.000476361
dmpI	1.95151	6.12831	35.8317	9.13332e-05	0.000477778
icaC	-4.78229	3.48758	35.7566	9.1417e-05	0.000477778
mvaS	1.71771	8.55919	35.8148	9.14978e-05	0.000477778
fruB	-2.3055	5.63174	35.7803	9.19188e-05	0.000478935
zagA	-1.92	5.09301	35.7594	9.21677e-05	0.000479192
icaA	-4.41809	3.98081	35.9224	9.28696e-05	0.000481473
guaB	-1.61585	8.71331	35.6786	9.30073e-05	0.000481473
glcB	-2.11312	6.62007	35.6554	9.3279e-05	0.000481841
SAOUHSC_01914	2.19436	6.7822	35.6328	9.35355e-05	0.000482129
SAOUHSC_03019	-2.29396	5.76558	35.5864	9.40809e-05	0.000483323
fmtB	-2.86664	10.9994	35.5756	9.41695e-05	0.000483323
SAOUHSC_01331	-3.90704	1.94631	33.5217	9.47552e-05	0.000485292
fadX	2.2425	7.28369	35.4146	9.60286e-05	0.000488039
SAOUHSC_00446	-4.95567	3.55528	35.207	9.60297e-05	0.000488039
msrB	-1.76526	8.09219	35.4101	9.6074e-05	0.000488039
hrcA	3.26637	11.391	35.3775	9.64544e-05	0.000488784
SAOUHSC_02416	-5.49055	2.73202	31.3179	9.68382e-05	0.000489696
sarU	-4.77203	2.71896	33.6554	9.72271e-05	0.000490629
SAOUHSC_00977	-4.37302	2.16096	33.0547	9.75477e-05	0.000491215
rnr	-2.27188	9.30903	35.1711	9.89042e-05	0.000494933
SAOUHSC_01414	2.00611	7.38414	35.1457	9.92168e-05	0.000495465
SAOUHSC_02995	-1.99838	5.63529	35.1056	9.97337e-05	0.000496288
sasF	2.19679	11.0061	35.0976	9.97947e-05	0.000496288
SAOUHSC_02908	3.56292	10.0859	35.0342	0.00010057	0.000499111
ecb	2.54228	5.32422	35.0032	0.000101249	0.000501442
fur	2.02824	8.61778	34.8025	0.000103469	0.000509287
SAOUHSC_02904	-3.26022	3.49728	34.9136	0.000104178	0.000511146
trmD	-1.76078	6.13683	34.7409	0.000104272	0.000511146
SAOUHSC_02997	-2.52245	3.64718	34.5872	0.000107033	0.000522902
gtfA	1.92148	8.39094	34.522	0.000107106	0.000522902
rplF	-2.24533	8.14049	34.3945	0.000108809	0.000530141
purL	-1.9187	5.7803	34.2976	0.000110157	0.000534468
mpsB	-2.48366	9.72909	34.2802	0.000110365	0.000534468
qoxB	-3.21843	13.5432	34.0822	0.000113121	0.000544504
SAOUHSC_00347	2.12039	7.98377	34.0791	0.000113167	0.000544504
SAOUHSC_00193	-4.80867	4.40758	34.2916	0.00011331	0.000544504
rpsC	-1.66193	8.43717	34.0664	0.000113344	0.000544504
SAOUHSC_01922	2.01201	3.63155	34.0782	0.000114454	0.000547648
murR	2.23555	6.72149	33.8826	0.000115997	0.000553925
SAOUHSC_01118	-4.68344	0.951108	27.3254	0.000116229	0.000553931
SAOUHSC_00356	2.60716	10.8078	33.7677	0.000117667	0.000559676
SAOUHSC_00382	-1.55745	6.03871	33.6561	0.000119357	0.000566053
purQ	-3.15897	4.30512	33.6495	0.000120068	0.00056661
SAOUHSC_01503	1.6598	5.12896	33.5457	0.000121101	0.00057036
bsaA	1.7017	7.35225	33.521	0.00012139	0.000570606
isdH	-1.93024	5.61754	33.492	0.000121875	0.000570682
SAOUHSC_01823	-2.30772	4.93789	33.4961	0.000121882	0.000570682
opp-4B	-6.40707	1.51344	30.2488	0.000124978	0.000581913
brnQ2	1.61327	6.63018	33.2903	0.000125007	0.000581913
rbsR	1.7108	6.84089	33.2714	0.000125301	0.000582154
splB	2.65857	7.47631	33.1909	0.000126594	0.000587026
scn	2.03537	9.26227	33.1118	0.000127865	0.000590407
ssuC	-3.04478	2.93421	33.3005	0.00012879	0.000592632
srrB	-1.64211	8.57713	32.994	0.000129807	0.000596168
isaA	3.08387	11.7428	32.9576	0.000130412	0.000597806
SAOUHSC_02844	-1.86059	9.01374	32.9278	0.000130912	0.000598956
sufC	1.75914	10.0267	32.8893	0.000131559	0.000600772
SAOUHSC_00772	-5.76633	0.935689	29.0013	0.000132301	0.000603012
SAOUHSC_00821	2.43266	4.61492	32.8045	0.000133313	0.000606472
rsfS	1.65369	5.1149	32.7266	0.000134447	0.000609919
cstA	-2.48058	4.99649	32.7183	0.000134615	0.000609919
trpB	-3.2837	4.09425	32.7566	0.000134953	0.000609919
bioB	-2.97676	4.84086	32.699	0.000135086	0.000609919
SAOUHSC_02432	-6.46599	0.774306	28.9713	0.000135408	0.000610227
SAOUHSC_00333	-2.16565	3.88054	32.5302	0.000138327	0.000621051
infB	-2.41831	11.1499	32.4208	0.00013976	0.000626313
phoH	1.75119	8.79241	32.3983	0.000140169	0.000626976
hmrA	-2.55874	6.06682	32.3824	0.0001405	0.000627289
vraH2	-4.04425	1.22831	27.7206	0.000141022	0.000628451
SAOUHSC_02705	-3.53516	3.28662	32.5157	0.000142158	0.000631387
fruR	-1.92636	5.01115	32.2928	0.000142207	0.000631387
map_2	3.11569	4.9695	32.2738	0.000142987	0.000633679
lctP2	-1.60388	9.49617	32.0687	0.000146324	0.000647273
recF	1.64199	9.44766	32.0279	0.000147108	0.000648563
SAOUHSC_00737	-4.7215	1.33374	26.0188	0.00014761	0.000649374
SAOUHSC_00250	-3.05896	2.11654	32.0256	0.000149189	0.000653927
sucA	1.75711	10.8593	31.8932	0.000149732	0.000655111
SAOUHSC_00444	1.51561	7.20748	31.8473	0.000150644	0.000657903
rplO	-2.00583	6.99078	31.7894	0.000151805	0.000661769
darA/pstA	2.53302	9.69202	31.7579	0.000152423	0.000663261
SAOUHSC_02819	-3.8625	3.27639	31.9643	0.000153017	0.00066464
sstD	-2.81278	4.50346	31.6753	0.000154506	0.000666442
SAOUHSC_01027	2.89944	10.5887	31.6253	0.000155115	0.000667716
SAOUHSC_02905	-3.32658	3.43263	31.7711	0.000155464	0.000668022
sasC	-1.97671	9.56377	31.5895	0.000155852	0.000668493
SAOUHSC_01311	2.71781	5.44169	31.4927	0.000158007	0.000676528
SAOUHSC_03035	2.36334	8.85306	31.4073	0.000159666	0.000679996
citZ	1.93453	9.48662	31.3935	0.000159958	0.000680036
comFA	-2.28643	4.48947	31.3485	0.000161174	0.000683993
icaB	-4.25687	3.22565	31.2785	0.000164177	0.000693062
SAOUHSC_01987	2.26577	9.8044	31.1754	0.000164681	0.000693972
SAOUHSC_01866	-2.25697	9.85327	31.1419	0.000165421	0.000695871
SAOUHSC_A02169	-5.56716	1.61771	25.2588	0.000168353	0.000703578
SAOUHSC_02895	-1.8704	5.26822	30.9979	0.000168714	0.000703578
csbD	2.72467	6.80985	30.9964	0.000168718	0.000703578
SAOUHSC_02994	2.23797	7.62656	30.9785	0.000169095	0.000703926
mgrA	2.78066	10.5667	30.8591	0.000171825	0.000712821
gmpC	-1.7794	5.16281	30.8113	0.000173022	0.000716548
fhuD2	-1.69605	6.66321	30.6725	0.000176229	0.000724127
SAOUHSC_01109	-5.39467	1.91403	25.1202	0.000176359	0.000724127
clfB	-1.88876	5.90798	30.5461	0.000179297	0.000734934
SAOUHSC_A02450	-4.46611	2.1595	28.4606	0.000180185	0.000737042
cspA	2.42484	8.75912	30.4109	0.000182591	0.000744625
trfB	-3.63649	3.78448	30.5253	0.000183024	0.000745126
gltS	-1.75769	6.16646	30.3739	0.00018354	0.00074596
hemL	-1.67879	8.87988	30.3285	0.000184651	0.00074921
czrB	-2.01113	6.54069	30.2847	0.000185781	0.000751489
SAOUHSC_02223	-4.03597	2.86567	30.3558	0.000185839	0.000751489
ssl3	-3.00338	3.30122	30.3559	0.000187408	0.000755292
sirB	-2.7063	2.96154	30.2388	0.000190926	0.000766568
esxB	-3.54401	2.63167	30.2076	0.000193008	0.000772674
SAOUHSC_00335	-2.43936	3.70653	30.0157	0.000193798	0.000774548
tal	1.8563	10.3839	29.9294	0.000195049	0.000776241
trpE	-3.0096	3.94947	29.8993	0.000197223	0.000780445
SAOUHSC_00591	-4.50491	2.18839	27.8541	0.000197694	0.000781021
SAOUHSC_02423	1.73029	9.39323	29.811	0.000198266	0.000781996
ssuA	-2.63537	3.31034	29.7815	0.00020154	0.000792307
nasE	-2.10868	3.5325	29.6147	0.000204977	0.000800577
yjbH	1.78364	8.12671	29.4616	0.000208135	0.00081038
bioX	-3.93983	2.51424	29.2386	0.00020899	0.000810602
SAOUHSC_01580	2.43533	1.84843	29.185	0.000209231	0.000810602
SAOUHSC_00567	-1.77472	4.25413	29.3943	0.000210395	0.000811228
bioA	-3.83897	4.67209	29.4305	0.000210406	0.000811228
lukD	2.61534	7.26177	29.1394	0.000217775	0.000836549
SAOUHSC_00344	-1.60492	4.88137	29.1279	0.000218227	0.000836549
SAOUHSC_02810	-1.87341	8.03223	29.0735	0.000219781	0.000840628
yajC	1.58029	4.41338	28.832	0.000227808	0.000864502
saeP	2.34571	9.39691	28.8195	0.000227823	0.000864502
agrC	-1.66581	11.176	28.7156	0.000231211	0.000872626
murA1	1.50897	8.52437	28.7045	0.000231577	0.000872626
SAOUHSC_02276	-3.01101	4.05803	28.738	0.00023178	0.000872626
SAOUHSC_02940	-5.01157	3.66777	28.5015	0.000234725	0.000882332
sirC	1.5367	6.45181	28.5812	0.000235711	0.000884653
SAOUHSC_02187	-3.80396	2.92352	28.5416	0.000241473	0.000897862
agrA	-1.64631	10.7317	28.3569	0.000243382	0.000901847
SAOUHSC_02575	1.63554	5.2281	28.3607	0.000243399	0.000901847
queD	-2.05156	4.44603	28.358	0.000243671	0.000901847
mntR	1.80919	8.70231	28.326	0.000244464	0.000903389
SAOUHSC_00968	-3.04166	5.15684	28.2719	0.000246661	0.000910108
SAOUHSC_02779	1.86646	4.1678	28.2611	0.000247368	0.000911314
SAOUHSC_01415	2.03235	10.6021	28.2125	0.000248493	0.000913176
cntM	-2.7972	4.07992	28.2383	0.000248633	0.000913176
pdhC	-2.36598	11.8818	28.1496	0.00025076	0.00091539
sasD	-3.13211	12.0969	28.119	0.000251871	0.000918049
sbnB	-3.61003	2.68749	28.1303	0.000252743	0.000918345
SAOUHSC_00682	-1.93422	4.8332	28.0834	0.000253348	0.000918345
SAOUHSC_00217	-2.59171	4.69016	28.069	0.000254147	0.00091937
SAOUHSC_00853	-4.97505	1.5297	23.0154	0.000255037	0.000921201
csa1A	-3.39676	3.95803	28.0604	0.000256663	0.000925684
sbnD	-3.80477	3.41305	28.1686	0.000257307	0.000925979
SAOUHSC_00215	-3.4743	2.57578	28.1525	0.000257516	0.000925979
SAOUHSC_00256	1.65673	5.55279	27.8933	0.000260343	0.000934744
spoVG	2.66074	10.6726	27.8648	0.000261331	0.000936892
SAOUHSC_02245	-2.84214	3.6749	27.8868	0.000262668	0.000940282
pdhD	-3.08733	13.3862	27.723	0.000266791	0.00095362
mazE	3.65321	1.58276	24.0674	0.000268265	0.000956082
SAOUHSC_02166	-3.84013	2.25802	27.2374	0.000269381	0.000957179
SAOUHSC_00580	-2.05685	5.94667	27.6423	0.000270018	0.000958026
SAOUHSC_00976	-2.14705	5.93566	27.4909	0.000276086	0.00097667
gmpB	-1.78933	3.4398	27.4306	0.000279687	0.000985055
ssl2	-2.27165	3.50412	27.3727	0.000282527	0.00099087
SAOUHSC_00396	-4.95214	1.32386	22.4057	0.000284832	0.000997327
SAOUHSC_00253	-2.42627	4.3664	27.214	0.000288078	0.0010043
vraE	-2.66087	3.80639	27.1058	0.000293771	0.00102118
srtB	-3.25141	2.77418	27.2156	0.000295645	0.00102621
trnaR.2	-3.17052	2.44555	27.0586	0.000298125	0.00103184
SAOUHSC_02237	-1.56009	5.4264	26.928	0.000300132	0.00103729
isdE	-3.24985	3.51264	26.9724	0.000302733	0.00104478
purF	-1.51326	5.13265	26.8103	0.000305481	0.00105181
SAOUHSC_02719	-2.46465	4.68019	26.8123	0.000305647	0.00105181
trpC	-3.68167	1.85161	25.9346	0.000306415	0.00105251
gmpA	-2.15815	4.74225	26.7804	0.000307029	0.00105251
clpC	-3.58509	13.3829	26.7709	0.000307166	0.00105251
fhs	1.84046	10.377	26.6892	0.000310957	0.00106399
SAOUHSC_03020	-3.05999	3.4271	26.704	0.000314942	0.00107456
SAOUHSC_02924	-1.97707	6.12587	26.5293	0.00031859	0.00108393
SAOUHSC_02174	-3.38523	1.13758	23.8654	0.00032098	0.00109051
SAOUHSC_00586	-4.8118	2.27331	24.2554	0.000321775	0.00109167
SAOUHSC_00040	-4.76	2.48466	24.911	0.000328602	0.00111326
isdB	-2.35937	4.49923	26.3127	0.000329625	0.00111515
nrdD	3.77817	12.2118	26.2879	0.000330399	0.0011162
folC	-1.54353	7.98931	26.2403	0.000332799	0.00112115
SAOUHSC_01023	-4.07484	0.930298	21.2271	0.000355311	0.00118925
nsaA	-2.06945	4.6369	25.8155	0.000355488	0.00118925
pstB	-1.65279	4.08277	25.705	0.000361831	0.00120456
SAOUHSC_00291	-2.82161	4.48775	25.7071	0.000362071	0.00120456
SAOUHSC_01595	-1.85083	4.03347	25.6625	0.000364283	0.00121024
selX	-2.10205	4.79141	25.6401	0.00036519	0.00121158
SAOUHSC_02141	-3.05907	2.74539	25.7057	0.000370092	0.00122446
SAOUHSC_00411	-2.09101	2.4074	25.5961	0.000376124	0.00123959
SAOUHSC_00141	2.62199	10.1527	25.4435	0.000376212	0.00123959
SAOUHSC_02658	-2.26244	4.748	25.367	0.00038107	0.00125367
SAOUHSC_00293	-2.00602	4.24523	25.3534	0.000382287	0.00125367
SAOUHSC_00770	-3.56779	1.49913	23.864	0.000382454	0.00125367
crtP	1.60313	7.6788	25.3361	0.000382573	0.00125367
recU	-1.69173	8.3391	25.2592	0.000387187	0.00126706
SAOUHSC_00271	-3.22256	2.85549	25.3993	0.000388372	0.00126846
vraD	-2.37912	2.9269	25.2244	0.000395263	0.00128474
esaE	-3.21625	3.20582	25.1845	0.000400723	0.00130073
trpD	-2.83919	2.74367	25.1328	0.000404487	0.00130766
SAOUHSC_00170	-2.59127	5.04851	24.9863	0.000404491	0.00130766
gcvH	1.84181	9.51976	24.9525	0.000406308	0.00131176
gatC	1.6556	6.38535	24.8657	0.000412004	0.00132837
rplA	1.61198	9.5069	24.8368	0.000413806	0.00133239
SAOUHSC_02588	-4.21073	1.89508	23.2506	0.000417455	0.00134234
SAOUHSC_01113	-3.21624	2.94287	24.9365	0.000419706	0.00134777
metF	-2.21209	4.12992	24.6951	0.00042409	0.00136003
ctsR	2.39703	10.0162	24.6398	0.000426963	0.0013656
rpsO	2.61332	10.5172	24.6094	0.000429033	0.00137039
SAOUHSC_02868	-3.14086	1.71378	24.1094	0.000432327	0.00137908
metC	-2.50559	2.49724	24.7057	0.000434164	0.00138311
ptsH	1.95804	9.23434	24.4982	0.000436721	0.00138941
SAOUHSC_02832	-3.83807	2.41187	24.3485	0.000437495	0.00139003
SAOUHSC_00880	-1.88993	4.49893	24.4708	0.000439069	0.00139319
vraB	-2.17001	4.61589	24.4275	0.00044212	0.00140102
SAOUHSC_00916	-3.41494	3.16679	24.5007	0.000446006	0.00140776
metI	-2.48834	2.54016	24.4879	0.000450636	0.00142051
SAOUHSC_00588	-3.08367	2.30972	24.3555	0.000459832	0.0014476
trfA	1.87114	9.99759	24.1272	0.000463578	0.00145748
SAOUHSC_02901	-1.80467	4.58302	24.0883	0.00046687	0.00146591
clpP	1.89193	9.62308	23.9215	0.000479302	0.00149907
pyrB	-2.40911	3.44693	23.8802	0.000486849	0.00151872
capC	1.76229	4.90532	23.4936	0.000514577	0.00159898
rnhA	-4.49791	0.938864	19.3854	0.000526976	0.00162897
SAOUHSC_01705	-3.46469	2.73634	23.4381	0.000529861	0.0016338
SAOUHSC_00202	-3.70719	2.10401	22.8747	0.000539999	0.00166292
cntF	-2.31547	3.36341	22.9801	0.000563514	0.00172737
sgtB	2.62921	9.26589	22.9318	0.000564436	0.00172737
SAOUHSC_02393	-2.51857	3.34167	22.9794	0.000565241	0.00172737
SAOUHSC_00289	-4.09235	2.00997	21.925	0.000570326	0.00174069
comEC	-1.97465	5.37219	22.8266	0.000574664	0.00174948
SAOUHSC_A00992	-3.14388	2.88669	22.9606	0.000575742	0.00175055
hisB	-2.68633	2.0298	22.896	0.000583677	0.00176796
thrD	1.73712	6.69884	22.6564	0.000591275	0.00178872
ssl12	-2.00345	3.65199	22.5684	0.000601933	0.00181639
nfu	2.1211	8.88442	22.4565	0.00061162	0.00183869
SAOUHSC_00915	-3.27021	1.13017	20.9686	0.000617556	0.0018519
psuG	-2.38502	4.02037	22.393	0.000620139	0.00185732
isaB	1.52204	10.6698	22.3138	0.000626687	0.00186994
SAOUHSC_00306	-1.68416	4.51437	22.2846	0.000630296	0.00187838
crr	-1.8608	8.74063	22.2513	0.000633423	0.00188205
capB	2.16729	4.50611	22.2614	0.00063388	0.00188205
SAOUHSC_02470	-4.43964	0.691019	18.6426	0.000642382	0.00190494
SAOUHSC_00320	-1.5358	7.02865	22.1414	0.000645511	0.00191186
SAOUHSC_02458	-2.95135	3.10206	22.2263	0.000647289	0.00191476
sbi	1.70831	7.98675	22.0362	0.000657292	0.00193365
groEL	-2.15205	11.0456	22.0332	0.000657625	0.00193365
radC	-2.03528	4.9096	22.022	0.000659258	0.00193587
gbaA	-1.56957	3.32717	22.0221	0.000661179	0.00193913
lipL	-1.64871	9.43937	21.8675	0.000676741	0.00197061
SAOUHSC_00238	-3.00651	1.58097	21.511	0.000676834	0.00197061
SAOUHSC_02692	-1.99271	4.66727	21.8528	0.000679069	0.00197234
SAOUHSC_02339	-2.7758	1.7503	21.8201	0.000684782	0.00198174
fhuD1	-2.56874	4.17066	21.78	0.000688665	0.00199058
SAOUHSC_00599	-4.5972	3.40853	21.7727	0.000692128	0.00199579
SAOUHSC_02109	-2.56696	1.70266	21.7757	0.000695992	0.00200452
SAOUHSC_00698	-1.58253	8.61686	21.6239	0.000706052	0.00203106
essB	-2.78623	2.84954	21.6978	0.000711771	0.00204272
SAOUHSC_02104	-2.37816	2.56019	21.6598	0.000716394	0.00205344
argG	2.27301	9.02442	21.5173	0.000719343	0.00205673
SAOUHSC_00991	-2.33629	3.45417	21.5361	0.000720968	0.00205673
hisA	-2.27821	4.44613	21.3328	0.000744224	0.00211553
SAOUHSC_00168	-2.71938	3.66065	21.3401	0.000746504	0.00211882
dnaG	1.77868	9.3607	21.3018	0.000747145	0.00211882
cidB	1.55005	9.22436	21.1972	0.000761107	0.00214827
bioD	-3.44322	2.52728	21.2796	0.000764017	0.00215143
mccA	-1.71334	4.09402	21.0622	0.00078052	0.00218509
fnbA	-2.89038	1.92256	21.088	0.000782168	0.00218716
esxC	-3.57278	3.86968	21.0914	0.000784015	0.00218977
SAOUHSC_00753	-3.0799	1.71936	20.7619	0.000797398	0.00222137
trxA	1.71423	10.3064	20.934	0.000797597	0.00222137
SAOUHSC_01937	-2.40325	2.89257	21.0243	0.000798101	0.00222137
paiA	-1.76255	5.24345	20.8453	0.000810601	0.00224575
yabJ	1.70009	9.5896	20.7877	0.000818779	0.00226318
SAOUHSC_01761	2.977	9.99014	20.7781	0.000820196	0.0022645
SAOUHSC_02934	-7.33094	1.56445	20.5918	0.000831151	0.00228948
walI	-1.82616	8.02417	20.6953	0.000832509	0.00229059
SAOUHSC_00061	2.2239	11.8487	20.6851	0.000834028	0.00229215
pdhB	-1.83465	11.3009	20.6669	0.000836777	0.00229668
ddh	-1.59907	11.389	20.6427	0.000840434	0.00230185
opp-3D	-1.93606	4.53173	20.6123	0.000845916	0.00231369
sfnaA	-2.20286	4.57151	20.5385	0.000857183	0.00233177
SAOUHSC_00249	-3.17883	2.81811	20.6377	0.000858336	0.00233227
SAOUHSC_02596	1.59021	4.92214	20.5085	0.000861755	0.00233891
SAOUHSC_02890	-4.26549	1.29005	18.0045	0.000868751	0.00235025
rpoC	-2.02976	11.7866	20.4589	0.00086887	0.00235025
SAOUHSC_00619	2.36646	8.6391	20.4263	0.000874037	0.00235892
butA	-3.47353	13.9666	20.3132	0.000892211	0.00239988
treC	-1.80368	6.72521	20.2849	0.000896871	0.00240971
SAOUHSC_02718	-2.15208	5.37554	20.2714	0.000899355	0.00241313
secA2	1.79417	8.94075	20.2586	0.000901156	0.00241313
SAOUHSC_00246	-1.78478	3.4918	20.1997	0.000913581	0.00243825
fnbB	-1.97399	3.50275	20.0676	0.000936424	0.0024854
pdxR	-2.13373	4.131	20.0058	0.000945444	0.00250381
SAOUHSC_01710	1.53606	3.84692	19.9296	0.000959183	0.00253461
SAOUHSC_02189	-2.91116	1.28261	19.1251	0.000978154	0.00257906
metE	-1.83337	5.15778	19.7801	0.000984567	0.00259028
SAOUHSC_02913	-1.81516	5.15648	19.7681	0.000986753	0.0025932
cspB	3.26475	12.2667	19.69	0.00100088	0.00262459
SAOUHSC_00592	-2.54579	3.68338	19.6922	0.00100474	0.00263183
cwrA	4.0079	12.3883	19.6351	0.00101118	0.00264293
SAOUHSC_00602	-2.44756	3.92732	19.5973	0.00102107	0.00266297
SAOUHSC_01484	-4.81225	2.36006	18.335	0.00103979	0.00270007
SAOUHSC_00684	-2.01305	3.51288	19.4882	0.00104281	0.00270501
adk	-1.53242	8.69026	19.4622	0.00104445	0.00270634
SAOUHSC_02797	-1.59302	4.95465	19.3805	0.00106101	0.00274333
SAOUHSC_02188	-3.00199	0.337794	16.7655	0.0010662	0.00275081
eno	-2.1241	12.5578	19.2599	0.00108507	0.0027935
SAOUHSC_00718	-2.10308	2.9728	19.163	0.00111473	0.00286067
sucD	1.58935	9.89787	19.0614	0.00112674	0.00288224
prmA	-1.5896	8.36878	18.9911	0.00114195	0.00291805
SAOUHSC_00701	-3.3127	1.47476	18.3494	0.0011539	0.00294233
SAOUHSC_02156	-1.61319	3.37016	18.9368	0.00115739	0.00294809
SAOUHSC_00161	-3.185	2.211	18.9764	0.00116212	0.0029546
SAOUHSC_00065	2.12418	5.79787	18.8495	0.0011736	0.00297047
SAOUHSC_01704	-2.99482	1.60702	18.5593	0.00118388	0.00298706
comGD	-3.60107	0.760798	16.5236	0.00119743	0.00301808
mnhB2	-2.38814	2.71621	18.6826	0.00123276	0.00310063
pstA	-1.72482	3.98868	18.5745	0.00123892	0.00311285
SAOUHSC_01441	-3.49965	1.01072	17.0466	0.00124086	0.00311448
SAOUHSC_00169	-2.60514	3.67566	18.5591	0.00124659	0.00312559
hisZ	-2.00555	3.86341	18.5004	0.00125748	0.00314959
citC	1.63943	10.7153	18.4061	0.00127843	0.00319541
SAOUHSC_02462	-6.19746	0.569284	17.6173	0.00128607	0.00321117
malK	-2.13399	4.51407	18.3737	0.0012877	0.00321189
SAOUHSC_00299	-2.14956	4.03052	18.3487	0.00129498	0.00322001
SAOUHSC_02944	-2.53968	1.68825	18.3273	0.00131301	0.00325843
capK	-2.51059	3.7546	18.2888	0.00131314	0.00325843
SAOUHSC_02928	-3.39697	2.52525	18.3085	0.00132044	0.00327317
deoD1	-1.68902	3.68602	18.2397	0.00132315	0.00327651
SAOUHSC_01324	1.63873	5.96946	18.1663	0.00134007	0.00331157
sfnaB	1.52901	7.26931	18.1065	0.00135579	0.00334353
SAOUHSC_00355	-3.35752	1.72261	17.7308	0.00137001	0.00337402
SAOUHSC_00551	1.62477	7.62126	18.0501	0.00137096	0.00337402
isdD	-2.39976	3.16452	18.0305	0.00138668	0.00339879
hisG	-1.69033	2.46458	18.0669	0.00138918	0.00340144
ssl10	-1.81582	3.32609	17.958	0.00140095	0.00341981
bioW	-2.13289	3.88734	17.9303	0.00140665	0.00342675
hrtB	-4.23661	7.6596	17.911	0.0014094	0.00342996
SAOUHSC_A02811	-6.17074	0.587554	17.8292	0.0014128	0.00343477
accA	-1.65919	8.77908	17.8687	0.00142114	0.00345154
ssl5	-1.68863	4.38844	17.8525	0.00142675	0.00346017
purC	-2.55949	3.03491	17.8597	0.00143864	0.00348348
tauE	-1.82576	3.93334	17.7919	0.00144524	0.00349335
grpE	2.15123	10.9622	17.638	0.00148813	0.00356736
SAOUHSC_02186	-2.59646	1.13111	17.2178	0.00151195	0.00361723
malE	-2.18668	4.7131	17.5014	0.0015306	0.00365459
essC	-1.69395	6.17538	17.4431	0.00154784	0.00369208
SAOUHSC_00303	-2.58471	2.88211	17.4488	0.00156557	0.00373066
ftnA	-1.91635	12.8083	17.3309	0.00158325	0.00375894
SAOUHSC_01382	-2.64958	1.84396	17.4061	0.0015837	0.00375894
feoA	-2.94366	1.48281	16.9671	0.00162585	0.00384001
coa	-2.07968	1.9989	17.1822	0.00166575	0.00392268
SAOUHSC_02224	-5.4246	-0.0462962	15.1664	0.00171035	0.00402377
SAOUHSC_02322	1.85811	5.25964	16.878	0.00173759	0.00407986
potC	-1.81534	2.9078	16.8758	0.00174909	0.00409883
rplB	-1.50858	9.79344	16.8328	0.00175333	0.00410476
SAOUHSC_01607	-3.53816	1.37884	15.9273	0.00176557	0.00412941
SAOUHSC_00323	-2.84763	1.48361	16.5714	0.00177605	0.00414988
accD	-1.52516	8.12987	16.7173	0.0017958	0.0041838
SAOUHSC_00026	-1.91455	4.1237	16.5324	0.00186867	0.00434515
moaD	-1.89317	2.06802	16.585	0.00188491	0.00437867
SAOUHSC_01459	-1.51966	4.65382	16.4394	0.00190389	0.0044185
SAOUHSC_01422	-3.50248	2.21343	16.2656	0.00191932	0.00445001
SAOUHSC_00744	-2.47467	1.06023	15.8739	0.00195504	0.00451973
SAOUHSC_03021	-1.58835	4.87413	16.2714	0.00197233	0.00454731
SAOUHSC_02657	-3.63059	0.690461	14.4294	0.0019769	0.00454731
SAOUHSC_00584	-1.77882	5.43781	16.2595	0.00197705	0.00454731
pmtD	-1.82892	4.51182	16.1429	0.0020273	0.00464654
pbp2	-1.67983	10.7695	16.0258	0.00207722	0.00475188
cntK	-2.01205	3.16597	16.0302	0.00208489	0.00476489
csbA	-2.30288	3.03409	15.9691	0.00211841	0.00482316
msrA3	-1.79432	2.51898	15.9054	0.00215361	0.00488016
SAOUHSC_00038	-2.1151	2.82598	15.8788	0.00216202	0.00489136
SAOUHSC_02164	-2.67529	2.27702	15.8612	0.00219447	0.00495072
SAOUHSC_02853	-2.60169	10.5142	15.6123	0.0022705	0.00507797
SAOUHSC_00810	-2.03925	3.64262	15.5457	0.00230886	0.00514938
esxD	-2.79135	1.75181	15.4891	0.00232681	0.0051798
SAOUHSC_02771	-1.69024	4.62661	15.4755	0.00234031	0.00520502
rplS	1.87038	9.8916	15.4513	0.00235151	0.00522509
SAOUHSC_01180	-1.61131	5.16751	15.346	0.00240685	0.00533819
SAOUHSC_00617	2.65059	11.4112	15.1905	0.00249006	0.00549232
cnzC	-2.30524	2.82841	15.0868	0.00257196	0.00565737
capA	1.66135	5.60187	14.9719	0.00261431	0.00572432
rpoY	1.88401	1.92787	14.8516	0.00263551	0.00576024
SAOUHSC_00180	-1.5303	5.35138	14.9068	0.00265253	0.00578689
cntL	-1.8764	2.84202	14.9175	0.00266382	0.00580258
efb	1.6508	7.03176	14.849	0.00268677	0.0058351
acpP	1.73064	8.33678	14.831	0.00269736	0.0058528
SAOUHSC_01070	2.28175	6.70476	14.7301	0.00275934	0.0059765
SAOUHSC_A00526	-2.33221	2.54215	14.7578	0.00277714	0.00600423
SAOUHSC_00311	-2.84497	0.982638	13.932	0.00288485	0.00618145
SAOUHSC_02595	-1.68734	4.34066	14.4334	0.00295264	0.00630982
SAOUHSC_02378	-1.57356	2.25939	14.4125	0.00300352	0.00639371
SAOUHSC_01985	-6.25769	0.707108	14.5421	0.00312993	0.00661804
SAOUHSC_03042	-1.96125	2.03638	14.1368	0.00321485	0.0067678
tpx	1.55912	9.66523	14.0383	0.00323135	0.00678471
SAOUHSC_02818	-1.84142	4.05824	13.9773	0.00328058	0.00687604
pyrP	-2.25894	4.57241	13.9666	0.00328808	0.00688575
rpmE2	1.72478	8.90001	13.8533	0.00337352	0.00704013
SAOUHSC_03018	-2.02415	3.68815	13.8029	0.00341981	0.00712436
NA.3	-2.47356	1.45146	13.5489	0.00351453	0.00729637
SAOUHSC_00834	1.59512	8.34172	13.6419	0.00354514	0.00735357
dps	3.66502	15.1126	13.5786	0.00359849	0.00744494
SAOUHSC_02469	-5.82923	0.364015	13.6515	0.00369071	0.00762344
hisH	-1.72065	3.06442	13.1795	0.0039739	0.0081427
SAOUHSC_00560	-1.61809	2.64722	13.1195	0.00404155	0.00825878
SAOUHSC_00216	-1.78885	4.21058	13.0913	0.00404687	0.00825878
SAOUHSC_02906	-1.89679	1.85689	13.0731	0.00413378	0.00840865
pstC	-1.52775	3.60248	12.9018	0.00423905	0.0086071
hup	1.56146	11.0035	12.8854	0.0042504	0.00862286
pyrC	-1.5666	4.27279	12.8688	0.00427089	0.00864413
bstA	-1.82783	3.86153	12.8168	0.00432707	0.00873414
SAOUHSC_00852	-2.78314	0.834436	12.2491	0.0043319	0.00873655
qoxD	-1.98531	9.3413	12.7855	0.00435553	0.00877442
SAOUHSC_00881	4.04077	7.96514	12.7793	0.00436249	0.00877459
vraA	-1.73916	3.89001	12.7805	0.00436538	0.00877459
SAOUHSC_00408	3.33297	0.0272692	11.4104	0.004482	0.00899395
lukH	2.1183	7.9917	12.4584	0.00472215	0.00940515
SAOUHSC_T0003	-1.96196	2.43828	12.4406	0.00478936	0.0095232
SAOUHSC_00612	-1.63999	4.04567	12.2361	0.0049959	0.00988479
msa	-2.66686	2.13088	12.187	0.00513768	0.010107
SAOUHSC_00650	-2.39261	1.23714	11.8338	0.0054275	0.0106336
SAOUHSC_00401	1.51063	7.97863	11.8178	0.00555198	0.0108598
SAOUHSC_00214	-2.56285	1.91161	11.7285	0.00575898	0.0112009
SAOUHSC_00313	-1.50553	3.61717	11.5505	0.00595525	0.0115545
eap/map	2.00133	7.46115	11.4546	0.00609936	0.011796
copA	-1.89621	10.1282	11.3949	0.00619537	0.0119624
SAOUHSC_02960	-2.09419	1.6674	11.2156	0.00656271	0.0125707
pmtB	-2.56873	1.07232	10.9808	0.00659878	0.012627
lrgB	-1.50845	11.5947	11.0632	0.00676272	0.0129126
SAOUHSC_00213	-1.52403	5.33824	11.0289	0.00682593	0.012992
vraR	-1.55227	8.05598	10.8181	0.00722203	0.0136271
comK2	-1.74069	2.77882	10.4008	0.00812877	0.0150775
SAOUHSC_02321	1.61511	4.05634	10.3472	0.0082195	0.0152127
SAOUHSC_02837	-1.57735	2.45776	10.3678	0.00822068	0.0152127
SAOUHSC_01315	-1.95003	1.64924	10.3618	0.00830094	0.0153376
SAOUHSC_00352	-2.25647	1.00646	10.0207	0.00872308	0.0160435
comGF	-2.09989	1.40245	10.128	0.00878888	0.0161398
SAOUHSC_02925	-2.00135	1.98162	9.95684	0.0092874	0.0169077
SAOUHSC_00824	2.1191	2.30192	9.93085	0.00929152	0.0169077
SAOUHSC_01440	-1.53364	3.78626	9.86209	0.00941545	0.0170815
SAOUHSC_A01081	-2.69851	0.707338	9.46534	0.00945416	0.0171259
SAOUHSC_00054	-1.86398	1.98322	9.19998	0.0115382	0.0204235
SAOUHSC_A02189	-1.78517	2.39017	9.12197	0.0117336	0.0207084
SAOUHSC_01230	-1.72258	1.40916	9.05922	0.0119975	0.0210967
rpmH	1.96046	9.53448	8.94784	0.0122769	0.0214936
SAOUHSC_00351	-1.52794	3.18415	8.64597	0.0134662	0.0233383
rrl1	3.81659	8.45497	8.41538	0.0144303	0.0249184
graF	-2.39169	0.973837	8.16821	0.0145526	0.0250396
SAOUHSC_01899	-1.66679	3.88262	7.84295	0.0172769	0.0292042
rpmB	-1.75562	10.446	7.79693	0.0175236	0.029538
SAOUHSC_00971	-2.19223	1.18491	7.69621	0.017968	0.0302024
trnaR.1	-1.51323	2.75129	7.71627	0.0180314	0.0302878
copZ	-1.64522	7.30326	7.56337	0.0188949	0.031474
SAOUHSC_01489	-1.64183	1.35923	7.3452	0.0204744	0.0338003
agrD	1.86493	0.958044	7.2173	0.0206091	0.0339527
SAOUHSC_00208	-1.69669	1.39925	7.29088	0.0208571	0.0342673
scpB.1	1.97775	2.2479	7.20449	0.0213226	0.0348888
SAOUHSC_01841	-2.2436	0.776029	6.93964	0.0224162	0.036529
SAOUHSC_02756	-1.89059	1.04482	7.01194	0.0225879	0.0367589
SAOUHSC_02950	-1.62407	1.59533	6.72608	0.025236	0.0406825
SAOUHSC_00353	-1.93128	0.640863	6.56439	0.0257013	0.0413492
pepF	1.53219	9.69047	6.57705	0.0263145	0.0421665
trpG	-1.68345	1.18871	6.44851	0.0276369	0.0440211

## Sheet: S2. CP1cells Vs ControlTSB-0.2G
Gene	logFC	logCPM	F	PValue	FDR				S2. CP1 cells Vs Control TSB-0.2G
nuc	4.8128	9.01209	266.204	4.72986e-09	1.13611e-05
tpiA	-4.23343	10.5394	166.31	5.56592e-08	2.63892e-05
rbsU	2.64725	7.6824	165.367	5.73355e-08	2.63892e-05
rbsK	3.10181	8.00783	164.344	5.92111e-08	2.63892e-05
hla	4.3893	11.6001	162.049	6.36662e-08	2.63892e-05
rocA	3.0322	10.0187	159.94	6.81316e-08	2.63892e-05
esxA	3.35122	7.95226	152.062	8.84833e-08	2.63892e-05
aldA	3.51052	10.0056	149.607	9.61635e-08	2.63892e-05
mraW	2.49834	9.10482	147.282	1.04234e-07	2.63892e-05
fbp	2.69664	9.18143	145.784	1.09864e-07	2.63892e-05
pgm	-4.49221	11.8223	135.318	1.60969e-07	3.37238e-05
opuCC	-4.83919	6.38915	133.635	1.73012e-07	3.37238e-05
phnE1	-3.01013	5.34956	132.098	1.82518e-07	3.37238e-05
kdpA	-3.90322	8.54434	126.507	2.27016e-07	3.51145e-05
SAOUHSC_02425	4.92347	10.4586	124.758	2.43663e-07	3.51145e-05
SAOUHSC_00622	4.86673	8.71143	123.493	2.56717e-07	3.51145e-05
ndk	3.19428	8.15602	122.483	2.6757e-07	3.51145e-05
mraZ	2.74044	9.26722	121.791	2.75331e-07	3.51145e-05
rplR	-2.25134	7.12319	121.584	2.77758e-07	3.51145e-05
kdpB	-4.8343	10.6745	119.802	2.9931e-07	3.59471e-05
ureF	-4.57509	6.82432	110.787	4.45593e-07	4.8535e-05
opuCA	-3.96067	5.54487	109.57	4.73654e-07	4.8535e-05
putA	3.5371	8.68115	109.247	4.7705e-07	4.8535e-05
pheT	-3.2521	9.32063	108.885	4.84946e-07	4.8535e-05
SAOUHSC_00686	3.06076	7.33791	106.878	5.32775e-07	5.1189e-05
glnR	1.97132	7.92877	104.442	5.97847e-07	5.52319e-05
phnC	-2.26827	5.15854	101.777	6.81541e-07	5.85157e-05
opuCB	-4.52388	4.31944	102.992	6.82114e-07	5.85157e-05
SAOUHSC_01264	3.55782	6.30048	99.3079	7.73062e-07	6.01725e-05
hutI	-2.38282	6.6336	99.1004	7.77492e-07	6.01725e-05
opuCD	-4.61859	6.22503	97.5863	8.44676e-07	6.01725e-05
gapB	3.96359	11.5168	97.3368	8.50074e-07	6.01725e-05
SAOUHSC_02384	2.67644	5.08474	97.3983	8.52604e-07	6.01725e-05
SAOUHSC_01383	2.22358	8.35338	95.1466	9.5207e-07	6.01725e-05
modB	-2.54406	7.62888	94.7565	9.71746e-07	6.01725e-05
pgk	-3.71049	10.7199	93.9829	1.01201e-06	6.01725e-05
glpF	2.38867	7.62757	93.3246	1.04811e-06	6.01725e-05
ureC	-4.7064	7.97627	93.3261	1.04858e-06	6.01725e-05
rpsH	-2.02483	7.47507	92.7497	1.08064e-06	6.01725e-05
gltT	2.29736	9.13835	92.4426	1.09848e-06	6.01725e-05
SAOUHSC_01488	2.40617	5.82437	92.323	1.10743e-06	6.01725e-05
SAOUHSC_00699	-3.94689	10.8211	92.2013	1.11279e-06	6.01725e-05
SAOUHSC_01054	2.386	7.76506	92.1548	1.11575e-06	6.01725e-05
SAOUHSC_02557	-2.78963	4.94898	92.1752	1.11795e-06	6.01725e-05
kbl	2.02688	9.31164	91.8308	1.13522e-06	6.01725e-05
ureG	-4.44773	7.19515	90.8992	1.1954e-06	6.01725e-05
mtlF	-2.01373	5.42492	90.616	1.21356e-06	6.01725e-05
aur	4.144	10.5838	90.5698	1.21573e-06	6.01725e-05
rodA	2.08201	7.91398	90.1772	1.24214e-06	6.01725e-05
phnE2	-2.50578	4.19662	89.746	1.27995e-06	6.01725e-05
sdhC	2.15828	8.55204	89.3526	1.29978e-06	6.01725e-05
ureB	-4.50099	4.49083	90.4131	1.30265e-06	6.01725e-05
queE	-2.60506	7.02193	87.6087	1.43283e-06	6.49369e-05
thiW	-3.74689	8.70996	87.1145	1.47317e-06	6.55289e-05
rnz	1.83543	7.03504	86.4262	1.53194e-06	6.57673e-05
ureD	-4.41498	6.93623	86.3706	1.53869e-06	6.57673e-05
ureA	-3.33187	3.75971	86.874	1.58087e-06	6.57673e-05
sbnH	-3.02634	4.08846	86.0226	1.59499e-06	6.57673e-05
ureE	-3.74469	5.26619	85.6045	1.61543e-06	6.57673e-05
ggt	-2.32304	5.34735	84.668	1.69687e-06	6.70712e-05
SAOUHSC_01979	2.03657	6.97222	84.5834	1.70331e-06	6.70712e-05
mntB	2.64509	8.25423	82.6966	1.90244e-06	7.3704e-05
cozEa	1.86064	6.72692	81.1764	2.08372e-06	7.94459e-05
scrR	2.37228	7.3186	80.2788	2.20005e-06	8.25707e-05
kdpC	-4.50086	9.49962	79.8338	2.26054e-06	8.30975e-05
SAOUHSC_02097	2.10469	7.40329	79.6704	2.28328e-06	8.30975e-05
scpA.1	3.9135	8.00027	79.0737	2.36933e-06	8.49421e-05
SAOUHSC_02185	-2.13115	5.41477	78.4848	2.45832e-06	8.68365e-05
rpsM	-2.22094	7.94459	77.778	2.56656e-06	8.93459e-05
SAOUHSC_02576	2.63024	7.43778	76.8786	2.71639e-06	9.25715e-05
rplN	-1.92208	7.49267	76.5758	2.76871e-06	9.25715e-05
pdxS	2.37418	9.43133	76.3764	2.80382e-06	9.25715e-05
SAOUHSC_01062	3.10181	8.53574	76.3251	2.81337e-06	9.25715e-05
SAOUHSC_02915	-2.90292	5.64915	75.4755	2.97447e-06	9.65496e-05
secE	2.0161	7.76345	74.0221	3.26368e-06	0.000103412
SAOUHSC_02883	2.40082	7.60032	73.9825	3.27227e-06	0.000103412
SAOUHSC_00555	2.21244	6.59821	73.7879	3.31504e-06	0.000103412
SAOUHSC_02205	-3.71644	3.99103	73.9397	3.40688e-06	0.000104914
SAOUHSC_01918	2.41759	8.21935	73.1428	3.45796e-06	0.000105139
SAOUHSC_00167	-1.80957	6.49812	72.8924	3.51611e-06	0.000105571
galM	-1.66838	6.67183	72.0588	3.7167e-06	0.000109593
SAOUHSC_00671	2.6429	8.5412	71.9587	3.74132e-06	0.000109593
pckA	3.87981	11.5142	71.3239	3.90437e-06	0.00011272
fruA	-2.10667	7.45185	71.183	3.9419e-06	0.00011272
rplX	-2.06542	7.19352	70.6244	4.09473e-06	0.00011471
SAOUHSC_00247	-2.01392	4.95185	70.5195	4.12944e-06	0.00011471
glmS	2.92824	10.8907	70.4088	4.15479e-06	0.00011471
spsA	2.13088	4.63051	69.3958	4.47316e-06	0.000122097
SAOUHSC_00107	-1.96476	6.40426	68.9738	4.58773e-06	0.000122538
SAOUHSC_02191	-3.19876	5.45386	68.9994	4.59133e-06	0.000122538
SAOUHSC_02855	2.05604	5.92571	68.3943	4.77878e-06	0.000125233
gehA	2.48018	9.67956	68.271	4.8177e-06	0.000125233
SAOUHSC_00909	2.33079	7.85224	67.9564	4.92608e-06	0.000125233
SAOUHSC_01821	1.96049	7.74727	67.9111	4.94159e-06	0.000125233
hlgA	5.15466	8.52566	67.8869	4.95299e-06	0.000125233
hemY	-3.22825	9.16765	67.693	5.01794e-06	0.000125553
gmk	1.67245	8.26043	66.5588	5.44031e-06	0.000134718
opp-2D	-3.31546	3.30101	66.5913	5.59281e-06	0.000137081
SAOUHSC_02750	-2.6841	6.06643	64.3446	6.39543e-06	0.000154396
SAOUHSC_02080	-4.03489	6.3248	64.2975	6.42781e-06	0.000154396
nusB	1.90883	5.86815	63.9632	6.58009e-06	0.000155822
SAOUHSC_00219	-2.32554	5.04189	63.8936	6.6169e-06	0.000155822
SAOUHSC_02182	-3.17846	6.45027	63.6691	6.72577e-06	0.000156848
thiX	-4.01119	7.52083	63.1868	6.97114e-06	0.000161007
mntC	2.40623	9.95306	62.784	7.18219e-06	0.000164301
SAOUHSC_02373	-2.03089	5.85517	62.3781	7.40949e-06	0.000166454
rsbV	2.18669	6.76325	62.366	7.41489e-06	0.000166454
purD	-1.59817	7.23654	62.2217	7.4951e-06	0.000166696
SAOUHSC_1342a	1.72961	7.62431	61.3269	8.02669e-06	0.000176882
rbsD	2.32623	5.65488	61.1124	8.16999e-06	0.000178403
rrfC.1	-4.29734	1.44651	44.1237	8.28231e-06	0.000178623
SAOUHSC_01318	2.53257	6.94238	60.6467	8.4633e-06	0.000178623
SAOUHSC_00382	-2.12638	6.03871	60.5557	8.52282e-06	0.000178623
hutU	-1.8495	7.62077	60.5419	8.52947e-06	0.000178623
rpsP	2.50349	7.81907	60.5093	8.55188e-06	0.000178623
mhqR	-1.83946	4.78772	60.3447	8.67164e-06	0.000178765
map	1.78306	8.36534	60.2408	8.73247e-06	0.000178765
SAOUHSC_01919	1.85958	7.9891	60.1299	8.80889e-06	0.000178765
phoU	-2.014	4.32854	60.0916	8.85637e-06	0.000178765
aapA	1.89406	9.38119	59.8243	9.02232e-06	0.000180597
ecsA	1.74288	7.47657	59.4001	9.3301e-06	0.000181794
ftsW	1.56985	8.02969	59.3435	9.3717e-06	0.000181794
manA	1.55592	6.81019	59.2441	9.44675e-06	0.000181794
sasC	-2.79219	9.56377	59.2241	9.46055e-06	0.000181794
SAOUHSC_00330	2.25453	4.42447	59.0506	9.6528e-06	0.000184016
moeA	-1.65711	7.96566	58.7767	9.80373e-06	0.000185422
sasG	-1.83999	7.40446	57.9793	1.04531e-05	0.000196159
sodM	2.42459	8.89899	57.8117	1.05955e-05	0.00019729
mntA	2.61504	9.99443	57.6204	1.0761e-05	0.00019883
rpsE	-2.15523	8.1419	57.0455	1.12779e-05	0.00020623
SAOUHSC_00966	1.88659	5.98664	56.9308	1.13903e-05	0.00020623
thiE	-2.58803	5.74005	56.9031	1.14191e-05	0.00020623
rpoA	-2.20101	9.70523	56.6386	1.16615e-05	0.000208031
SAOUHSC_02211	-3.47369	1.5106	41.8219	1.1692e-05	0.000208031
infA	-1.65172	6.84696	56.2409	1.2053e-05	0.000212877
SAOUHSC_00428	1.58119	6.97845	56.1492	1.21449e-05	0.000212935
rnhB	-1.70401	5.95147	55.5764	1.27423e-05	0.000221138
rocD	1.59951	8.46603	55.5216	1.27969e-05	0.000221138
SAOUHSC_00284	2.53465	7.7851	55.2706	1.30709e-05	0.000222411
splF	2.63018	7.52801	55.2666	1.30774e-05	0.000222411
SAOUHSC_02199	-2.9442	2.88285	55.4468	1.35452e-05	0.000227521
SAOUHSC_02198	-3.10195	2.40148	54.0841	1.40826e-05	0.000234906
SAOUHSC_01181	2.98198	9.45811	54.1565	1.4367e-05	0.000237997
SAOUHSC_02572	3.16692	7.4212	54.0256	1.45339e-05	0.000238641
SAOUHSC_01854	2.89026	9.87705	53.8496	1.47499e-05	0.000238641
SAOUHSC_02196	-3.12289	4.85235	53.8524	1.48039e-05	0.000238641
mvaS	2.12551	8.55919	53.5437	1.51447e-05	0.000238641
ssaA	1.69316	6.34617	53.494	1.52132e-05	0.000238641
glcA	-1.50731	5.8222	53.4044	1.53331e-05	0.000238641
SAOUHSC_00358	3.60067	8.36434	53.3769	1.53696e-05	0.000238641
SAOUHSC_02892	-1.76624	4.89613	53.3672	1.53994e-05	0.000238641
sigB	1.76322	8.77629	53.2322	1.55589e-05	0.000239568
nsaS	-2.30891	7.79208	53.0283	1.5838e-05	0.000241037
tagG	1.88938	7.11241	52.9165	1.59946e-05	0.000241423
SAOUHSC_02184	-3.25721	2.79661	52.656	1.60815e-05	0.000241423
SAOUHSC_02194	-3.2339	4.4776	52.892	1.62048e-05	0.000241763
ecb	3.12756	5.32422	52.3341	1.68981e-05	0.00024738
SAOUHSC_00823	-4.29519	1.14534	36.1319	1.69848e-05	0.00024738
SAOUHSC_01868	1.64184	9.20821	52.1113	1.71659e-05	0.00024738
SAOUHSC_00381	-2.85489	4.67143	52.13	1.71876e-05	0.00024738
rsbW	1.78587	5.59689	52.103	1.71918e-05	0.00024738
lytH	1.59921	7.50899	52.09	1.71992e-05	0.00024738
efb	3.22583	7.03176	51.921	1.74632e-05	0.000247763
srtA	1.82628	8.12094	51.8771	1.75268e-05	0.000247763
addA	-1.74134	9.453	51.8445	1.75768e-05	0.000247763
splD	2.7678	6.57994	51.8102	1.76479e-05	0.000247763
ftsL	2.8038	6.02645	51.7513	1.77416e-05	0.000247763
SAOUHSC_02272	-1.73113	7.06833	51.6268	1.79225e-05	0.000248623
rpsK	-1.89636	7.12207	51.5724	1.80101e-05	0.000248623
lrgA	1.88292	8.44797	51.3969	1.82937e-05	0.000249345
SAOUHSC_01060	2.4863	3.80032	51.6392	1.83665e-05	0.000249345
SAOUHSC_02003	-1.51838	6.27684	51.3499	1.83739e-05	0.000249345
SAOUHSC_01694	1.56627	6.25824	51.1581	1.86936e-05	0.000252183
SAOUHSC_02948	-4.19761	2.32547	38.4775	1.88642e-05	0.000252183
SAOUHSC_01855	3.85873	11.7408	50.9199	1.9094e-05	0.000253391
SAOUHSC_01233	1.70606	5.94265	50.7696	1.93629e-05	0.000254083
nsaR	-1.59353	6.04228	50.5899	1.96777e-05	0.000255491
SAOUHSC_00685	1.57047	6.06796	50.3403	2.0131e-05	0.000259971
ddh	-2.57353	11.389	49.95	2.08547e-05	0.000267878
pheS	-1.50286	6.53238	49.6964	2.13491e-05	0.000270485
SAOUHSC_00957	-2.55392	8.69527	49.6485	2.14409e-05	0.000270485
gatC	2.37068	6.38535	49.6101	2.15247e-05	0.000270485
opp-2C	-2.76	3.66053	49.8273	2.17151e-05	0.000270485
SAOUHSC_00825	1.84154	5.01762	49.5205	2.17281e-05	0.000270485
rplJ	1.95476	8.46319	49.5016	2.17334e-05	0.000270485
fmtB	-3.46224	10.9994	49.2507	2.2244e-05	0.000275413
nasD	-2.38802	7.7982	49.19	2.23698e-05	0.00027555
hssS	-1.51851	4.79449	49.0855	2.26068e-05	0.000276374
SAOUHSC_00659	2.61553	8.26194	49.0486	2.26668e-05	0.000276374
rplQ	-2.45066	9.2844	48.9898	2.27902e-05	0.000276474
SAOUHSC_02180	-1.57792	6.58395	48.929	2.29225e-05	0.000276682
SAOUHSC_01027	3.72576	10.5887	48.5917	2.36544e-05	0.000284089
comK1	1.5946	6.15462	48.2088	2.45293e-05	0.000290243
rpsU	2.34639	8.15985	48.0818	2.48199e-05	0.000292242
SAOUHSC_02424	1.75649	8.23313	47.941	2.5153e-05	0.00029472
SAOUHSC_00610	1.56784	5.38637	47.7932	2.55257e-05	0.000297635
int3	-2.21552	5.17887	47.733	2.56839e-05	0.000298033
hutG	3.51757	11.0738	47.3508	2.66081e-05	0.00030434
ssl11	-3.67094	3.11476	41.7521	2.68436e-05	0.00030434
thrC	1.67437	7.73985	47.2285	2.69235e-05	0.00030434
acyP	2.2419	6.45276	47.1899	2.7034e-05	0.00030434
qoxC	-3.24403	11.6286	47.1545	2.71144e-05	0.00030434
SAOUHSC_02625	1.58552	5.0096	46.8233	2.80341e-05	0.000313199
opp-4A	-2.86778	4.99049	46.7803	2.8185e-05	0.000313428
opp-5A	-2.01869	5.506	46.3884	2.92185e-05	0.000320557
brnQ2	1.91402	6.63018	46.3817	2.92264e-05	0.000320557
nasF	-2.16061	7.1399	46.3033	2.94491e-05	0.000321531
msrB	-2.0221	8.09219	45.7582	3.10634e-05	0.00033249
SAOUHSC_02815	1.58412	7.37813	45.7424	3.1114e-05	0.00033249
phoB	-2.30034	4.71112	45.7536	3.1145e-05	0.00033249
SAOUHSC_00705	-1.64942	5.27635	45.3133	3.24812e-05	0.0003437
SAOUHSC_02193	-2.57838	3.29046	45.4177	3.28538e-05	0.000345724
SAOUHSC_02197	-3.10804	2.97628	45.5978	3.31369e-05	0.000345724
mhqE	-2.51926	5.65104	45.0667	3.33003e-05	0.000345724
SAOUHSC_02591	1.86731	4.06615	45.1171	3.33325e-05	0.000345724
cspC	4.25936	11.1951	44.9956	3.35067e-05	0.000345724
rrsE	-3.04446	3.76104	45.1054	3.35824e-05	0.000345724
smpB	-2.34736	7.20044	44.7456	3.43603e-05	0.000348822
thrB	1.63573	7.08739	44.7148	3.4467e-05	0.000348822
SAOUHSC_02225	-4.62815	4.45061	45.1442	3.45627e-05	0.000348822
gidB	-1.809	6.47941	44.5129	3.51769e-05	0.000353535
splC	2.69875	7.47117	44.4304	3.54735e-05	0.000354133
carB	-2.10543	6.30593	44.3797	3.56533e-05	0.000354133
SAOUHSC_00106	-2.69038	5.14929	44.2151	3.6318e-05	0.000358996
SAOUHSC_02665	2.93841	4.74604	44.0797	3.74598e-05	0.000368092
gapA	-3.39653	12.5905	43.869	3.75447e-05	0.000368092
sbnI	-2.46019	4.76566	43.8271	3.78238e-05	0.000368829
arcD	-3.3015	13.1216	43.7699	3.7927e-05	0.000368829
SAOUHSC_00320	-2.20454	7.02865	43.6934	3.82284e-05	0.000370261
SAOUHSC_02605	-1.66746	5.5402	43.5949	3.86269e-05	0.000372618
SAOUHSC_02181	-3.3032	4.54425	43.6114	3.94981e-05	0.000375966
amaP	3.05379	11.2611	43.3619	3.95492e-05	0.000375966
SAOUHSC_00255	-3.20725	4.7156	43.3792	4.00423e-05	0.000375966
sasD	-4.05138	12.0969	43.2408	4.00464e-05	0.000375966
SAOUHSC_00698	-2.29093	8.61686	43.2351	4.00696e-05	0.000375966
SAOUHSC_02691	-2.72016	6.86264	43.1638	4.03736e-05	0.00037622
SAOUHSC_01005	3.46442	10.0424	43.1533	4.041e-05	0.00037622
SAOUHSC_00332	-2.12267	3.55781	42.2016	4.49551e-05	0.000410578
msrR	1.56584	7.86552	42.0588	4.53092e-05	0.000412245
htrA1	1.81901	9.38701	42.0203	4.54928e-05	0.000412354
SAOUHSC_00845	5.34506	12.8955	41.9547	4.58096e-05	0.000412573
SAOUHSC_01762	1.75164	5.94923	41.9382	4.59072e-05	0.000412573
sbnG	-2.5913	3.16438	42.0996	4.63669e-05	0.000412617
SAOUHSC_00755	1.62798	6.91695	41.5846	4.76511e-05	0.00041926
SAOUHSC_00864	1.60424	5.33511	41.4895	4.81742e-05	0.000422315
SAOUHSC_01439	2.11173	3.91872	41.3771	4.9243e-05	0.000430116
mccB	-1.76551	5.71375	41.1903	4.97159e-05	0.000432672
dfrA	1.63719	6.22589	41.0961	5.0218e-05	0.000435464
veg	3.09315	11.1299	40.8546	5.15314e-05	0.000445246
SAOUHSC_02845	-1.57284	6.10847	40.7402	5.21826e-05	0.000448008
SAOUHSC_00205	-3.75684	1.77176	32.0332	5.26505e-05	0.000448008
SAOUHSC_00293	-2.58932	4.24523	40.6772	5.26861e-05	0.000448008
fepC	-2.32701	5.3682	40.6316	5.28338e-05	0.000448008
rrfA	-5.3481	1.39205	33.7656	5.34427e-05	0.000448008
SAOUHSC_00604	2.13446	8.26351	40.5044	5.35297e-05	0.000448008
SAOUHSC_00806	-3.43163	1.46977	32.4875	5.44294e-05	0.00045366
SAOUHSC_02237	-1.92461	5.4264	40.3296	5.45827e-05	0.00045366
SAOUHSC_00820	2.34733	4.7394	40.3468	5.51757e-05	0.000457007
clpP	2.50464	9.62308	40.192	5.53854e-05	0.000457167
SAOUHSC_01721	2.25176	6.29145	40.1599	5.56041e-05	0.000457401
dnaC	-1.73333	8.8136	40.0626	5.61771e-05	0.000459098
rqcH	1.61857	7.69318	40.0605	5.61926e-05	0.000459098
mgrA	3.22137	10.5667	39.9162	5.70897e-05	0.000464845
sbnE	-2.66561	3.79975	39.9646	5.74353e-05	0.00046608
budA1	-3.36895	10.0284	39.8089	5.77689e-05	0.000467209
SAOUHSC_00876	2.29215	6.70454	39.7565	5.81221e-05	0.000468488
SAOUHSC_02739	-1.77987	5.78013	39.6981	5.8499e-05	0.000469948
glmM	-1.75884	9.84727	39.6436	5.88354e-05	0.000470515
mhqD	-2.93914	4.74727	39.6477	5.9146e-05	0.000470515
fruB	-2.41572	5.63174	39.599	5.91572e-05	0.000470515
SAOUHSC_01331	-3.80897	1.94631	36.9774	6.09545e-05	0.000481819
SAOUHSC_02200	-2.43984	4.55805	39.347	6.09796e-05	0.000481819
argR	1.69468	6.00378	39.0834	6.26586e-05	0.000491849
fepB	-2.17271	4.31019	38.8353	6.4567e-05	0.000505179
pyrE	-2.12533	3.51797	38.6987	6.57314e-05	0.000512619
scn	2.2025	9.26227	38.357	6.79776e-05	0.000526716
SAOUHSC_00333	-2.32165	3.88054	38.3501	6.83322e-05	0.000527762
fruR	-2.08855	5.01115	38.2555	6.88229e-05	0.000529848
cstB	-1.66303	5.14796	38.0553	7.03977e-05	0.000538064
nasE	-2.37119	3.5325	38.0943	7.05678e-05	0.000538064
flp	1.61628	5.89591	38.0057	7.07862e-05	0.000538064
ppiB	1.72725	8.87008	37.9656	7.10858e-05	0.000538638
ami	-3.48014	4.87356	38.0785	7.16731e-05	0.00054138
ssuB	-2.59397	4.03058	37.6562	7.43622e-05	0.000557392
qoxA	-2.63954	12.7095	37.5595	7.44891e-05	0.000557392
lctP2	-1.73902	9.49617	37.4258	7.56523e-05	0.000564338
mobB	-1.71493	5.67667	37.287	7.69086e-05	0.000571933
arlR	1.71278	6.79209	37.0346	7.91902e-05	0.000584028
SAOUHSC_01976	-3.45047	2.04414	34.0844	7.92644e-05	0.000584028
cspA	2.68449	8.75912	36.586	8.34674e-05	0.000611246
hrcA	3.32753	11.391	36.5196	8.4124e-05	0.000614182
SAOUHSC_00331	-3.53298	2.34813	34.6056	8.58588e-05	0.000622435
purF	-1.76406	5.13265	36.3347	8.60317e-05	0.000622435
farE	-2.45793	5.84946	36.2539	8.69023e-05	0.000626006
gltD	-1.58182	6.8607	36.2078	8.73072e-05	0.000626006
SAOUHSC_02844	-1.95072	9.01374	36.0266	8.92032e-05	0.000637383
SAOUHSC_00690	2.1988	8.60137	36.006	8.94247e-05	0.000637383
fur	2.06205	8.61778	35.921	9.03391e-05	0.000641995
purL	-1.95147	5.7803	35.8624	9.10004e-05	0.000644788
sbi	2.20521	7.98675	35.6936	9.28426e-05	0.000655906
SAOUHSC_02553	-1.63074	5.4615	35.6695	9.31455e-05	0.000656116
sstB	-3.10463	2.82213	35.33	9.43438e-05	0.000661567
SAOUHSC_01044	-2.23012	5.65603	35.4669	9.5459e-05	0.000666087
SAOUHSC_00662	1.67413	7.19607	35.3986	9.62157e-05	0.000666087
SAOUHSC_01138	1.7071	8.31022	35.3781	9.64492e-05	0.000666087
SAOUHSC_01173	2.44285	4.23357	35.4591	9.65022e-05	0.000666087
thiV	-2.28667	6.74432	35.3185	9.71601e-05	0.000668707
bmrU	2.25323	8.16999	35.1086	9.96649e-05	0.000683986
lukE	2.75246	7.56631	34.954	0.000101576	0.000687753
walH	-1.54419	9.86678	34.9465	0.000101656	0.000687753
isaA	3.18507	11.7428	34.8506	0.000102857	0.000691551
ssl1	-3.16019	1.13947	28.4298	0.00010307	0.000691551
efp	1.89674	8.95383	34.7545	0.000104079	0.000694027
SAOUHSC_00154	-3.92182	3.00813	34.4857	0.000104361	0.000694027
SAOUHSC_00217	-2.88287	4.69016	34.7464	0.000104402	0.000694027
norG	-2.66863	5.53609	34.6766	0.000105224	0.000695349
SAOUHSC_02615	-2.14871	4.62182	34.6688	0.000105374	0.000695349
rplE	-1.66664	8.07024	34.6234	0.000105773	0.000696073
SAOUHSC_01464	1.78675	5.92093	34.5109	0.000107301	0.000702236
pdxT	1.76038	9.09313	34.4713	0.000107779	0.000702236
rpmD	-1.94332	3.167	34.5273	0.000108221	0.000702236
infB	-2.49943	11.1499	34.4264	0.00010838	0.000702236
guaA	-1.81694	9.68316	34.4202	0.000108464	0.000702236
ahpC	1.89454	11.8143	34.3964	0.000108783	0.000702412
splE	2.56603	7.46336	34.2518	0.000110776	0.000712143
SAOUHSC_02442	2.22751	7.62505	34.2268	0.000111115	0.000712143
SAOUHSC_00003	1.88825	5.99064	34.2108	0.00011137	0.000712143
SAOUHSC_01844	-4.10483	2.70272	29.1351	0.000111476	0.000712143
rplA	1.90633	9.5069	34.1502	0.000112165	0.000712751
SAOUHSC_01826	-4.03105	0.605488	30.1264	0.000114133	0.00072144
feoB	-2.72087	5.99032	33.7577	0.00011791	0.000743356
SAOUHSC_02727	1.62666	7.5749	33.6094	0.000120043	0.000752852
pyrB	-2.8788	3.44693	33.6191	0.000121336	0.00075898
hmrA	-2.58314	6.06682	33.4282	0.000122857	0.000766501
parB	-2.07932	5.50719	33.4085	0.000123195	0.00076662
rplP	-1.66081	7.15146	33.2844	0.00012509	0.000775564
hisG	-2.36093	2.46458	33.3704	0.00012736	0.000781333
opp-4F	-3.03177	3.43394	33.2374	0.000127555	0.000781333
opp-3F	-2.19443	4.16214	33.098	0.000128334	0.000781333
opp-3D	-2.49208	4.53173	33.0577	0.000128951	0.000781333
bglA	-1.58406	6.24576	33.0415	0.000129041	0.000781333
modC	-2.18551	7.68359	33.015	0.000129463	0.000781333
SAOUHSC_01883	-2.71735	1.47902	27.7502	0.000129463	0.000781333
fepA	-2.94118	4.49638	32.8795	0.000132714	0.000794962
hisD	-2.30403	4.5479	32.7759	0.000133821	0.000799595
rpsN	-2.02555	3.20025	32.8214	0.000134399	0.000799987
esaD	-2.58609	4.70745	32.5335	0.000138029	0.000810623
pstB	-1.84692	4.08277	32.5129	0.000138369	0.000810639
SAOUHSC_01765	-3.02152	0.867368	26.9751	0.000139993	0.000818159
saeP	2.49038	9.39691	32.1507	0.000144764	0.000837885
sstA	-3.16707	4.17464	32.2959	0.000145408	0.000839356
hrtA	-6.41411	10.1383	32.0716	0.000146346	0.000840964
qoxB	-3.10323	13.5432	32.0125	0.000147405	0.000845029
SAOUHSC_01789	1.81928	5.76156	31.8811	0.000150019	0.000857964
SAOUHSC_00596	-3.17025	5.04489	31.8709	0.000150715	0.000858403
SAOUHSC_00356	2.52313	10.8078	31.8386	0.00015081	0.000858403
guaB	-1.51987	8.71331	31.7961	0.000151656	0.000861179
rplL	2.13334	7.88831	31.6882	0.000153837	0.000871499
opp-2B	-2.17919	3.70487	31.7297	0.000154538	0.000873411
SAOUHSC_02831	-2.43861	5.82087	31.5196	0.000157389	0.000885356
sbnC	-2.86683	4.11007	31.5477	0.000159103	0.000890363
sbnF	-2.49847	4.2905	31.4456	0.00015958	0.000890363
SAOUHSC_02174	-3.4416	1.13758	27.9818	0.000159761	0.000890363
pdp	-1.81055	10.0555	31.3136	0.000161671	0.000898921
SAOUHSC_03019	-2.11454	5.76558	31.2291	0.000163558	0.000907311
SAOUHSC_02692	-2.40824	4.66727	31.181	0.00016476	0.000908784
ssl7	-3.07832	3.86273	30.5195	0.000164958	0.000908784
SAOUHSC_00826	2.91485	8.72153	31.1226	0.00016586	0.000911661
opp-4D	-3.07086	3.65963	31.2897	0.000166682	0.000914085
rplO	-1.97128	6.99078	30.9736	0.000169211	0.00092374
isdH	-1.83338	5.61754	30.9199	0.00017048	0.000926456
SAOUHSC_01922	1.90099	3.63155	30.8934	0.000172811	0.000937002
sbnA	-2.8526	3.59716	30.7487	0.000173225	0.000937134
sarT	-3.39872	2.83398	27.4761	0.000174869	0.000943899
SAOUHSC_02910	1.52755	6.07115	30.5618	0.000178914	0.000963569
hisA	-2.75151	4.44613	30.4961	0.000180866	0.000969711
agrC	-1.71823	11.176	30.4642	0.000181266	0.000969711
murA1	1.55314	8.52437	30.3671	0.000183682	0.000979227
SAOUHSC_00251	-3.10738	2.75808	30.1412	0.000186671	0.000992
sstD	-2.66568	4.50346	30.1438	0.000189867	0.00100454
SAOUHSC_00139	-2.19746	4.89945	29.8798	0.000196625	0.00103347
budB	-2.25735	9.22381	29.7734	0.000199301	0.00104524
SAOUHSC_02868	-3.31021	1.71378	29.0929	0.000201122	0.00105249
SAOUHSC_00951	1.77349	9.17934	29.6398	0.000203031	0.00106017
rnr	-2.06436	9.30903	29.5257	0.000206281	0.00107158
hisF	-1.69554	6.52127	29.5135	0.00020665	0.00107158
SAOUHSC_02432	-4.24982	0.774306	26.3413	0.000207384	0.00107158
SAOUHSC_02650	2.40069	10.6672	29.4853	0.000207446	0.00107158
SAOUHSC_00663	1.6806	7.64596	29.3541	0.000211293	0.00108214
SAOUHSC_03012	-2.31124	3.52845	29.3951	0.000212648	0.00108676
bioF	-3.05478	4.86924	29.2393	0.000215585	0.00109942
cvfB	1.74265	9.31037	29.1585	0.000217164	0.00110281
sufC	1.64978	10.0267	29.1216	0.000218298	0.00110622
saHPF	2.67694	11.858	29.0902	0.000219264	0.0011075
yjbI	2.63983	7.64129	29.0844	0.000219471	0.0011075
rplF	-2.04222	8.14049	28.9789	0.000222736	0.0011162
gmpA	-2.22126	4.74225	28.984	0.000222806	0.0011162
SAOUHSC_01003	-3.41187	2.47807	25.5631	0.000223055	0.0011162
SAOUHSC_00291	-2.95806	4.48775	28.9271	0.000225011	0.00111642
SAOUHSC_00062	-3.49316	2.92972	28.3078	0.000225793	0.00111642
psuG	-2.70444	4.02037	28.9065	0.000225887	0.00111642
nrgA	-3.6063	5.39485	28.8573	0.000228536	0.00112574
splA	2.20233	7.91252	28.7926	0.00022871	0.00112574
mepB	-2.8985	1.64699	23.9375	0.000229789	0.00112874
SAOUHSC_00371	2.96351	10.4127	28.6754	0.000232539	0.0011376
metI	-2.63569	2.54016	28.8614	0.000234395	0.00114434
purQ	-2.76447	4.30512	28.6171	0.000235571	0.00114775
SAOUHSC_02810	-1.85292	8.03223	28.5606	0.00023638	0.00114936
SAOUHSC_02721	-2.50957	7.12962	28.4939	0.000238678	0.00115681
SAOUHSC_02997	-2.17913	3.64718	28.5311	0.000238875	0.00115681
bioB	-2.6767	4.84086	28.4683	0.000239942	0.00115964
SAOUHSC_00978	-3.21617	1.43231	23.9967	0.000244456	0.00117672
folC	-1.60116	7.98931	28.2098	0.00024859	0.00119184
pyrF	-1.61999	3.74403	28.1944	0.000249656	0.00119218
tig	1.53637	10.0986	28.178	0.000249734	0.00119218
SAOUHSC_02924	-2.02265	6.12587	27.9955	0.000256461	0.00121743
SAOUHSC_02223	-3.4942	2.86567	27.8501	0.000264367	0.00125248
rpsO	2.79412	10.5172	27.7327	0.000266416	0.00125971
trpB	-2.84496	4.09425	27.7462	0.000267837	0.00126248
esxB	-3.08729	2.63167	27.8454	0.000268931	0.00126248
SAOUHSC_00270	-2.94816	2.23395	25.2364	0.000271335	0.00127046
pyrC	-2.35977	4.27279	27.5965	0.000272213	0.00127209
ssuC	-2.54573	2.93421	27.7255	0.000273925	0.00127761
SAOUHSC_01914	1.9125	6.7822	27.5145	0.000275102	0.00127813
fdh	3.9115	10.9215	27.4925	0.000275961	0.00127947
queD	-1.97921	4.44603	27.4892	0.000276455	0.00127947
crr	-2.08056	8.74063	27.4379	0.000278184	0.001285
SAOUHSC_00977	-3.16651	2.16096	25.8721	0.000281325	0.00129452
mupG	1.81114	6.87059	27.3214	0.000283052	0.00129998
bioA	-3.5319	4.67209	27.3451	0.000283748	0.00130069
SAOUHSC_01937	-2.71809	2.89257	27.4214	0.000284891	0.00130344
SAOUHSC_00334	-1.54582	5.96301	27.2604	0.000285609	0.00130424
hssR	-1.53333	4.01581	27.244	0.000286688	0.00130462
plc	1.93393	7.11841	27.1995	0.000288175	0.0013085
rpsT	2.11123	7.92749	27.1397	0.000290733	0.00131762
SAOUHSC_02995	-1.72235	5.63529	27.1048	0.00029232	0.00132017
purM	-1.63091	5.07691	27.1039	0.000292394	0.00132017
SAOUHSC_00817	-2.80476	3.91115	27.1462	0.000295822	0.00133314
SAOUHSC_02596	1.81896	4.92214	27.0041	0.000296946	0.0013357
gmpB	-1.71888	3.4398	26.9051	0.000302336	0.00135487
ctsR	2.5081	10.0162	26.7571	0.000307804	0.0013717
icaC	-3.48367	3.48758	26.6697	0.000309966	0.00137646
SAOUHSC_00193	-3.77044	4.40758	26.8598	0.000310019	0.00137646
essC	-2.11757	6.17538	26.6156	0.000314465	0.00139183
SAOUHSC_00770	-3.29967	1.49913	25.0129	0.000314809	0.00139183
opp-4C	-3.14585	6.04506	26.5796	0.000316388	0.00139183
secY	-1.53258	9.58106	26.5623	0.000316956	0.00139183
SAOUHSC_02575	1.57141	5.2281	26.3977	0.000325129	0.00141717
SAOUHSC_01023	-3.54853	0.930298	21.6351	0.000325884	0.00141717
hemL	-1.55863	8.87988	26.3728	0.000326167	0.00141717
ald1	1.77169	6.94052	26.3475	0.000327446	0.00141972
SAOUHSC_00215	-3.06895	2.57578	26.3796	0.000334253	0.00144143
asp23	2.39638	12.4309	26.0001	0.000345231	0.00147663
opp-3A	-1.73232	6.43058	25.9958	0.000345489	0.00147663
SAOUHSC_02393	-2.62448	3.34167	26.041	0.000346717	0.00147924
SAOUHSC_02320	1.86236	6.60282	25.9073	0.000350248	0.00149075
infC	1.52119	8.42771	25.8985	0.000350655	0.00149075
trpC	-3.20735	1.85161	24.8135	0.000366826	0.001554
SAOUHSC_01109	-3.81882	1.91403	21.3868	0.000369153	0.0015611
agrA	-1.55251	10.7317	25.367	0.000380721	0.00160437
SAOUHSC_02705	-2.82337	3.28662	25.4964	0.000382098	0.00160735
SAOUHSC_02819	-3.0633	3.27639	25.4946	0.000382883	0.00160784
SAOUHSC_01969	1.94732	9.44673	25.28	0.000385929	0.00161572
eno	-2.46439	12.5578	25.2771	0.000386104	0.00161572
lukD	2.41597	7.26177	25.2265	0.000389219	0.00162552
SAOUHSC_01314	1.66435	7.3847	25.217	0.000389801	0.00162552
pepF	3.17848	9.69047	25.1808	0.000391976	0.00162894
carA	-1.821	3.53267	25.1736	0.000393558	0.00163269
SAOUHSC_00446	-3.44485	3.55528	24.9143	0.000401205	0.00165868
SAOUHSC_02109	-2.61697	1.70266	25.0814	0.000403676	0.00166603
ssl3	-2.5348	3.30122	25.0688	0.000405234	0.00166959
SAOUHSC_00588	-2.92852	2.30972	25.1282	0.000407061	0.00167208
SAOUHSC_01987	2.00837	9.8044	24.9381	0.000407231	0.00167208
pdhC	-2.21221	11.8818	24.9002	0.000409679	0.00167641
SAOUHSC_01113	-3.03902	2.94287	25.0423	0.00041281	0.00168634
SAOUHSC_00737	-3.23411	1.33374	20.7764	0.000416092	0.00169577
pdhD	-2.89559	13.3862	24.7954	0.000416531	0.00169577
ssl8	-2.98037	3.75023	24.8932	0.000418878	0.00170244
SAOUHSC_02189	-3.09391	1.28261	23.629	0.000429006	0.00173773
SAOUHSC_01340	1.7512	6.55338	24.5909	0.000430345	0.0017387
SAOUHSC_00976	-2.00341	5.93566	24.5727	0.000431643	0.00173961
SAOUHSC_00170	-2.51865	5.04851	24.5039	0.000436688	0.00175405
SAOUHSC_00772	-3.39564	0.935689	22.0463	0.00043944	0.00176216
SAOUHSC_00853	-3.69069	1.5297	20.3975	0.000440176	0.00176217
SAOUHSC_02416	-3.48096	2.73202	22.184	0.000441273	0.00176363
grpE	2.57029	10.9622	24.4063	0.000443198	0.00176759
SAOUHSC_01334	2.25117	7.71681	24.3992	0.000443737	0.00176759
SAOUHSC_00250	-2.35047	2.11654	24.4446	0.000445296	0.00177086
bioX	-3.09909	2.51424	24.1779	0.000449387	0.00178418
sbnD	-3.2151	3.41305	24.3591	0.0004579	0.00179855
SAOUHSC_02745	-2.54737	2.96188	23.21	0.000461429	0.00180513
ptsH	1.93404	9.23434	23.9482	0.000477224	0.00185785
opp-4B	-3.53096	1.51344	21.9874	0.000491441	0.00190087
sarU	-3.10729	2.71896	22.8695	0.000493134	0.00190435
arcC	-3.25488	14.0958	23.6954	0.000497328	0.0019144
SAOUHSC_00418	-2.48122	2.94895	23.7439	0.000501257	0.00192059
esaE	-2.92201	3.20582	23.7771	0.000501394	0.00192059
mepA	-2.60334	4.62522	23.6605	0.000501913	0.00192059
metF	-2.11422	4.12992	23.6487	0.000502136	0.00192059
trpE	-2.51281	3.94947	23.6442	0.000504344	0.00192438
csa1A	-2.90963	3.95803	23.6596	0.000504728	0.00192438
ssl4	-2.63471	4.10078	23.6694	0.000507307	0.00192743
SAOUHSC_01866	-1.94038	9.85327	23.5668	0.000507937	0.00192743
SAOUHSC_00216	-2.4452	4.21058	23.5064	0.000513865	0.00194379
SAOUHSC_00213	-2.28182	5.33824	23.4818	0.00051528	0.00194607
gmpC	-1.51934	5.16281	23.4462	0.000518334	0.00195453
SAOUHSC_02994	1.92742	7.62656	23.4333	0.000519263	0.00195497
SAOUHSC_02905	-2.59396	3.43263	23.4044	0.000530357	0.00198998
SAOUHSC_01920	1.95453	3.00237	23.3686	0.000531876	0.00198998
vraD	-2.16312	2.9269	23.3408	0.00053476	0.00199766
SAOUHSC_00880	-1.80579	4.49893	23.2247	0.000537988	0.0020066
SAOUHSC_00324	-1.55121	4.31287	23.1364	0.000545942	0.00202996
SAOUHSC_00084	-3.04586	3.41172	21.8836	0.000551325	0.00204365
dnaG	1.85383	9.3607	23.0455	0.000553791	0.00204635
SAOUHSC_02518	-2.86521	1.44349	19.604	0.000554611	0.00204635
SAOUHSC_03020	-2.64869	3.4271	23.0415	0.000561454	0.00206782
SAOUHSC_00914	-3.23627	4.47772	23.0298	0.000564614	0.00207054
sgtB	2.62757	9.26589	22.9138	0.000566142	0.00207298
arsB	-2.28958	3.73916	22.9395	0.000570457	0.00208243
SAOUHSC_00026	-2.25122	4.1237	22.7443	0.000583498	0.00211079
mpsB	-1.98197	9.72909	22.6872	0.000588152	0.00212442
capC	1.72165	4.90532	22.6207	0.000595337	0.00214393
SAOUHSC_02754	1.70794	6.50934	22.5891	0.000598079	0.00214736
pstA	-1.88236	3.98868	22.5734	0.000600582	0.00215313
SAOUHSC_02156	-1.73083	3.37016	22.4569	0.00061378	0.00219064
hisB	-2.46876	2.0298	22.5669	0.000616781	0.00219808
comFA	-1.85941	4.48947	22.3886	0.000619459	0.00220436
SAOUHSC_00591	-3.14058	2.18839	21.0056	0.000634763	0.00225547
mnhB2	-2.53775	2.71621	22.3502	0.000635739	0.0022556
ohr	1.56991	7.51368	22.1523	0.000644303	0.00227926
SAOUHSC_02771	-2.03111	4.62661	22.1141	0.00064899	0.00229246
recU	-1.57382	8.3391	22.0673	0.000653768	0.00230157
metC	-2.22206	2.49724	22.2047	0.000654442	0.00230157
SAOUHSC_01414	1.56957	7.38414	22.0329	0.000657678	0.00230619
SAOUHSC_03022	1.72225	8.73092	21.9728	0.000664522	0.00232679
dmpI	1.51148	6.12831	21.9116	0.0006717	0.00234176
adk	-1.62924	8.69026	21.9104	0.00067172	0.00234176
SAOUHSC_A02450	-3.0177	2.1595	20.6894	0.000674057	0.0023465
darA/pstA	2.06536	9.69202	21.8403	0.000679932	0.00236353
cstA	-1.94267	4.99649	21.8249	0.000682211	0.00236802
SAOUHSC_01704	-3.05338	1.60702	21.4794	0.000685884	0.00237391
SAOUHSC_00584	-2.06645	5.43781	21.7689	0.000688625	0.00237997
tal	1.56692	10.3839	21.6984	0.000696931	0.00240176
csbD	2.24326	6.80985	21.6491	0.000703059	0.00241595
tauE	-1.99172	3.93334	21.6217	0.000707621	0.00242815
ssl9	-1.78295	3.70669	21.5456	0.000718998	0.0024545
SAOUHSC_02832	-3.14856	2.41187	21.4049	0.000719388	0.0024545
gatA	1.50693	8.431	21.4794	0.000724153	0.00246376
SAOUHSC_00401	2.06521	7.97863	21.4554	0.000727224	0.00246722
vraE	-2.23463	3.80639	21.4391	0.000732463	0.00248149
rplS	2.22605	9.8916	21.3791	0.00073704	0.00249348
rplT	1.94361	7.04823	21.3621	0.000739287	0.00249756
icaB	-2.96761	3.22565	21.393	0.000740851	0.00249933
rpoC	-2.06732	11.7866	21.1723	0.000764467	0.00257178
def	1.76915	8.05246	21.1455	0.000768123	0.00258046
SAOUHSC_01823	-1.75889	4.93789	21.1249	0.000771405	0.00258691
SAOUHSC_02276	-2.41476	4.05803	21.0966	0.000778107	0.00259592
SAOUHSC_02719	-2.10836	4.68019	21.0782	0.000778129	0.00259592
SAOUHSC_02166	-2.83362	2.25802	20.7039	0.000792351	0.00262877
sstC	-2.37978	2.94452	20.7988	0.000797629	0.00263967
butA	-3.52391	13.9666	20.8127	0.00081511	0.00268205
capK	-2.63335	3.7546	20.8199	0.000817653	0.00268384
essB	-2.57581	2.84954	20.8503	0.000826152	0.00269865
SAOUHSC_02275	-2.98082	3.41253	20.4675	0.000826895	0.00269865
SAOUHSC_00040	-3.42224	2.48466	19.6742	0.000843106	0.0027329
nsaA	-1.79625	4.6369	20.6147	0.000845332	0.0027329
SAOUHSC_02187	-2.7802	2.92352	20.6617	0.000849236	0.00274175
SAOUHSC_02339	-2.46268	1.7503	20.5769	0.000853376	0.00274513
SAOUHSC_00202	-3.04468	2.10401	20.292	0.000853712	0.00274513
rpmE2	2.12579	8.90001	20.5419	0.000855897	0.00274848
icaA	-2.82915	3.98081	20.5915	0.000862807	0.00276328
malK	-2.22692	4.51407	20.4686	0.000868209	0.00277319
SAOUHSC_02588	-3.168	1.89508	19.3165	0.000872507	0.00277978
srtB	-2.51358	2.77418	20.5502	0.000873281	0.00277978
secY2	-1.6688	4.40864	20.3774	0.000882459	0.00280009
SAOUHSC_00253	-2.0085	4.3664	20.3166	0.000892941	0.00282227
mntR	1.51927	8.70231	20.3086	0.000892974	0.00282227
opp-3C	-2.00969	4.03679	20.2766	0.000899381	0.00283583
clpC	-3.04451	13.3829	20.2679	0.000899625	0.00283583
SAOUHSC_00682	-1.59789	4.8332	20.2398	0.000904729	0.00284445
SAOUHSC_00991	-2.18056	3.45417	20.2503	0.000907265	0.00284869
clfA	2.03384	9.87217	20.1674	0.000916335	0.00286992
ssuA	-1.99384	3.31034	20.1525	0.000926768	0.00289856
SAOUHSC_01761	2.91299	9.99014	20.0029	0.000944481	0.00293219
SAOUHSC_00915	-2.67473	1.13017	18.7672	0.000953295	0.00294793
SAOUHSC_00753	-2.72046	1.71936	19.7906	0.000953599	0.00294793
SAOUHSC_00718	-2.06551	2.9728	19.8942	0.000972299	0.00297511
capB	2.03431	4.50611	19.7965	0.000983395	0.00300523
SAOUHSC_00411	-1.70305	2.4074	19.8151	0.000996054	0.00303235
SAOUHSC_00141	2.27312	10.1527	19.6358	0.00101105	0.00307023
SAOUHSC_00161	-3.03337	2.211	19.6806	0.00101803	0.00308363
splB	1.99919	7.47631	19.5993	0.00101803	0.00308363
SAOUHSC_A00992	-2.64932	2.88669	19.6561	0.00102887	0.00310081
SAOUHSC_03021	-1.72781	4.87413	19.4601	0.00104529	0.00313847
SAOUHSC_02940	-3.39459	3.66777	19.3735	0.00105062	0.00314984
trxA	1.64793	10.3064	19.4255	0.00105169	0.00314984
SAOUHSC_00323	-2.87622	1.48361	19.0521	0.00107608	0.00320291
pdhB	-1.76778	11.3009	19.2754	0.00108188	0.00321618
nfu	1.94978	8.88442	19.1962	0.00109822	0.00325671
SAOUHSC_00335	-1.81961	3.70653	19.1326	0.00111558	0.00328385
rpoY	2.05562	1.92787	18.9703	0.00111942	0.00329111
pdxR	-2.03169	4.131	19.0873	0.00112286	0.00329684
SAOUHSC_02104	-2.09375	2.56019	19.158	0.00112686	0.00329684
SAOUHSC_00396	-3.06395	1.32386	16.265	0.00113576	0.00330994
SAOUHSC_02913	-1.75949	5.15648	19.0166	0.00113674	0.00330994
SAOUHSC_00168	-2.44216	3.66065	19.0359	0.00113822	0.00330994
SAOUHSC_A02169	-3.03433	1.61771	16.3178	0.00114646	0.00332986
SAOUHSC_02458	-2.5352	3.10206	19.0414	0.00114807	0.00333053
SAOUHSC_00968	-2.35724	5.15684	18.9267	0.00115703	0.00333981
ssl5	-1.71424	4.38844	18.9253	0.00115729	0.00333981
hisH	-2.04696	3.06442	18.9477	0.00115823	0.00333981
bioD	-2.91398	2.52728	18.9825	0.00116282	0.00334903
SAOUHSC_01595	-1.52988	4.03347	18.8802	0.00116797	0.00335601
esxD	-2.94554	1.75181	18.7578	0.00119085	0.00341746
mazE	3.1299	1.58276	16.6294	0.00124728	0.00354133
SAOUHSC_00355	-3.07445	1.72261	18.1165	0.00126724	0.00358952
SAOUHSC_02188	-2.55535	0.337794	16.0066	0.00128258	0.00362869
SAOUHSC_02930	1.74346	7.64713	18.3756	0.00128611	0.00363441
SAOUHSC_00551	1.63073	7.62126	18.2062	0.00132947	0.0037437
fhs	1.50251	10.377	18.1441	0.00134577	0.00377633
SAOUHSC_00169	-2.47776	3.67566	18.153	0.0013494	0.00378211
SAOUHSC_02245	-2.10563	3.6749	18.1113	0.00136198	0.00381088
SAOUHSC_00299	-2.08065	4.03052	18.0751	0.00136643	0.00381204
cntF	-1.93208	3.36341	18.0435	0.00137978	0.00383149
SAOUHSC_02378	-1.71215	2.25939	18.0803	0.00138527	0.00383786
pyrP	-2.56178	4.57241	17.9349	0.00140394	0.00387903
SAOUHSC_00599	-3.59196	3.40853	17.889	0.00142247	0.00391832
trfB	-2.45113	3.78448	17.8759	0.00143469	0.00393884
bioW	-2.07023	3.88734	17.7951	0.00144498	0.00395762
treP	1.65292	8.65311	17.7335	0.00145995	0.003985
potC	-1.80094	2.9078	17.7366	0.00146902	0.0040052
SAOUHSC_00319	-1.56447	7.30521	17.6959	0.001471	0.00400605
SAOUHSC_02890	-3.23904	1.29005	15.7116	0.0014865	0.00404368
SAOUHSC_00289	-2.94022	2.00997	16.9255	0.00151892	0.00412255
cspB	3.05103	12.2667	17.521	0.00152355	0.00413043
gcvH	1.52891	9.51976	17.5124	0.00152621	0.00413299
uvrA	-1.70642	11.6143	17.5052	0.00152842	0.00413432
SAOUHSC_00271	-2.36838	2.85549	17.543	0.00154359	0.00417064
arcR	-2.02183	12.9388	17.4478	0.00154622	0.00417305
ftnA	-1.92243	12.8083	17.436	0.00154992	0.00417835
SAOUHSC_01705	-2.61794	2.73634	17.4964	0.00155559	0.00418894
SAOUHSC_02934	-4.25795	1.56445	17.2413	0.00158517	0.00425903
SAOUHSC_01607	-3.21902	1.37884	16.3769	0.001596	0.00428335
nrdG	2.3397	10.7816	17.2579	0.0016069	0.00430779
radC	-1.75458	4.9096	17.2202	0.00162002	0.00432439
SAOUHSC_00602	-2.20114	3.92732	17.2287	0.0016203	0.00432439
trpD	-2.11088	2.74367	17.2225	0.00164562	0.00438063
isdE	-2.31634	3.51264	17.1492	0.00165963	0.00440976
fnbA	-2.3084	1.92256	17.112	0.00166617	0.00441399
nrdF	1.7192	10.9133	17.0774	0.00166725	0.00441399
SAOUHSC_00133	2.18311	8.18972	17.0737	0.00166857	0.00441399
malE	-2.11523	4.7131	17.0441	0.00167974	0.0044289
SAOUHSC_01415	1.55478	10.6021	17.0062	0.00169177	0.00445573
rnhA	-2.93524	0.938864	14.5752	0.00171178	0.00449366
spoVG	2.02394	10.6726	16.9016	0.00172859	0.00452296
acpP	1.85035	8.33678	16.8531	0.001746	0.00455364
SAOUHSC_02944	-2.23167	1.68825	16.8955	0.00174887	0.00455618
narG	-2.07701	6.81505	16.8172	0.00175905	0.0045743
SAOUHSC_01382	-2.40283	1.84396	16.8882	0.00175964	0.0045743
cwrA	3.63647	12.3883	16.7304	0.0017909	0.00464874
vraH2	-2.19372	1.22831	15.0705	0.00181019	0.00468543
moaD	-1.79843	2.06802	16.7425	0.00182451	0.0047174
metE	-1.65191	5.15778	16.6021	0.00183989	0.00474749
SAOUHSC_00684	-1.78497	3.51288	16.5986	0.00184592	0.00475742
isdB	-1.77883	4.49923	16.5097	0.00187693	0.00482179
rrsA	-2.64555	3.63958	16.5024	0.00188476	0.00483675
SAOUHSC_02925	-2.64724	1.98162	16.4939	0.00192766	0.00493103
fhuD1	-2.10112	4.17066	16.1794	0.00201383	0.00511876
pmtD	-1.80239	4.51182	16.1653	0.00201769	0.00512315
SAOUHSC_00586	-2.84302	2.27331	15.1396	0.0020336	0.00515266
ssl2	-1.62047	3.50412	16.1172	0.00204435	0.00517443
SAOUHSC_02904	-1.92701	3.49728	16.1331	0.00205075	0.00518517
SAOUHSC_02718	-1.8709	5.37554	16.0364	0.00207306	0.00522876
SAOUHSC_02577	-1.53563	9.69003	16.0271	0.00207665	0.00522876
paiA	-1.51412	5.24345	16.0258	0.00207767	0.00522876
SAOUHSC_02658	-1.72242	4.748	16.0248	0.00207888	0.00522876
SAOUHSC_00810	-2.00427	3.64262	15.887	0.00214483	0.00537215
comGD	-2.75091	0.760798	14.0728	0.00220674	0.00549853
walI	-1.57432	8.02417	15.6746	0.00224009	0.00557007
capA	1.68855	5.60187	15.5386	0.00230773	0.00571791
SAOUHSC_02818	-1.91245	4.05824	15.5398	0.00230907	0.00571791
SAOUHSC_02186	-2.17746	1.13111	15.1565	0.00236169	0.00581822
SAOUHSC_02141	-2.0687	2.74539	15.4859	0.00236855	0.00582915
SAOUHSC_02224	-3.81242	-0.0462962	13.8386	0.00239984	0.00589408
SAOUHSC_00834	1.69055	8.34172	15.2603	0.0024521	0.00598572
copA	-2.2169	10.1282	15.2371	0.00246459	0.00599793
SAOUHSC_00612	-1.81289	4.04567	15.1896	0.00249297	0.0060486
cntM	-1.88091	4.07992	15.0864	0.00255404	0.00617806
SAOUHSC_00592	-2.09265	3.68338	14.9934	0.00260968	0.00628731
nirR	-1.71399	4.18459	14.8706	0.00267527	0.00641114
map_2	2.08894	4.9695	14.8726	0.00267709	0.00641114
hisZ	-1.72262	3.86341	14.8164	0.00271017	0.0064839
sbnB	-2.16722	2.68749	14.7855	0.00273245	0.00651771
pbp2	-1.60876	10.7695	14.7667	0.00273655	0.00652103
sirB	-1.67535	2.96154	14.8011	0.0027446	0.00653373
SAOUHSC_00214	-2.77588	1.91161	14.7649	0.00278621	0.00661966
SAOUHSC_00916	-2.29626	3.16679	14.6962	0.0028164	0.00668478
SAOUHSC_00560	-1.65298	2.64722	14.5183	0.00291522	0.00686507
SAOUHSC_02462	-3.55639	0.569284	13.9577	0.00292842	0.00688263
SAOUHSC_01118	-2.10061	0.951108	12.6236	0.00305294	0.0071265
narH	-1.75288	5.73921	14.2726	0.00306165	0.00713989
SAOUHSC_03018	-2.00318	3.68815	14.224	0.00310167	0.00720524
SAOUHSC_00054	-2.29781	1.98322	14.1655	0.00320362	0.00739913
SAOUHSC_02928	-2.60595	2.52525	14.0845	0.00322938	0.00745146
SAOUHSC_02774	1.68044	7.71581	13.9894	0.00326832	0.00751965
capE	-1.64855	5.55743	13.9296	0.00331434	0.0076144
SAOUHSC_00701	-2.37746	1.47476	13.5755	0.00331585	0.0076144
umuC	1.63508	10.6262	13.8857	0.00334805	0.00765906
SAOUHSC_03047	-2.10532	5.33828	13.8646	0.00336513	0.00768349
SAOUHSC_01484	-3.16887	2.36006	13.1931	0.00337878	0.0076929
trnaR.2	-1.89575	2.44555	13.7929	0.00344457	0.00782768
saeQ	1.67244	8.38962	13.6541	0.00353495	0.00801034
csbA	-2.0096	3.03409	13.6472	0.00356327	0.00804416
graF	-3.11121	0.973837	13.0618	0.00361595	0.00814013
SAOUHSC_00249	-2.26626	2.81811	13.5875	0.00363838	0.00817529
lukH	2.20963	7.9917	13.4879	0.00367671	0.008246
SAOUHSC_00587	-1.82906	3.54536	13.4165	0.00374551	0.00836904
vraA	-1.74554	3.89001	13.4007	0.00375778	0.00838085
SAOUHSC_02164	-2.2523	2.27702	13.4479	0.00377351	0.00840034
vraB	-1.52875	4.61589	13.3239	0.0038252	0.00849181
SAOUHSC_02837	-1.74888	2.45776	13.3365	0.00384534	0.00850851
SAOUHSC_01312	1.50465	5.65964	13.2904	0.00385685	0.00851485
rpmH	2.42564	9.53448	13.2692	0.00387363	0.00854405
groEL	-1.63782	11.0456	13.2066	0.00393233	0.00864177
feoA	-2.216	1.48281	12.8971	0.00409007	0.00896381
SAOUHSC_00852	-2.5131	0.834436	12.3064	0.00426695	0.00931747
esxC	-2.47288	3.86968	12.8866	0.00427705	0.00933104
SAOUHSC_02595	-1.55641	4.34066	12.8291	0.00431155	0.00937227
sfnaA	-1.66509	4.57151	12.824	0.00431706	0.00937574
SAOUHSC_00970	-2.78394	4.46682	12.8109	0.0043322	0.00939165
SAOUHSC_00238	-1.91639	1.58097	12.645	0.00435051	0.00942283
SAOUHSC_01441	-2.33909	1.01072	11.8604	0.00448754	0.0096847
SAOUHSC_02258	-1.50329	9.63101	12.6415	0.00451255	0.0097125
msa	-2.54189	2.13088	12.6573	0.00457247	0.00981508
SAOUHSC_02470	-2.40431	0.691019	11.1382	0.00462948	0.00991089
isdD	-1.82951	3.16452	12.2731	0.00497076	0.0105943
SAOUHSC_A02811	-3.10526	0.587554	12.2078	0.00498207	0.0105996
SAOUHSC_03042	-1.69799	2.03638	12.3	0.00498772	0.0106022
comK2	-1.83363	2.77882	12.1285	0.00515682	0.0108846
SAOUHSC_02908	1.96327	10.0859	12.0731	0.00520196	0.0109702
rrsB	-1.53849	3.79193	12.0083	0.00529249	0.0111318
cnzC	-1.88802	2.82841	11.7489	0.00569172	0.0118676
rrlF	-1.83167	4.90225	11.4709	0.00607475	0.0125789
SAOUHSC_00303	-1.90435	2.88211	11.4939	0.00608582	0.012591
SAOUHSC_02906	-1.63235	1.85689	11.2943	0.00645782	0.0132806
SAOUHSC_02833	-1.76439	3.32343	11.1222	0.00666907	0.0136449
SAOUHSC_00134	1.55868	5.64077	11.0538	0.00678239	0.0138649
copZ	-1.98421	7.30326	10.7831	0.00729056	0.0146694
pmtB	-2.2913	1.07232	10.6175	0.00729197	0.0146694
bstA	-1.61823	3.86153	10.778	0.00730714	0.0146696
SAOUHSC_03017	-1.65133	2.79641	10.7148	0.00745255	0.01493
dps	3.15632	15.1126	10.5444	0.00777948	0.0155307
SAOUHSC_01315	-1.85829	1.64924	10.5971	0.00778475	0.0155307
cntK	-1.52271	3.16597	10.474	0.00795398	0.0158289
SAOUHSC_02657	-2.28478	0.690461	9.5731	0.00797634	0.0158471
purC	-1.75792	3.03491	10.3838	0.00817776	0.0161937
SAOUHSC_02130	-1.50054	2.04587	10.2618	0.00849595	0.0167685
ebh	-1.62241	12.8252	10.1332	0.0087167	0.0170792
qoxD	-1.73536	9.3413	9.94253	0.00919646	0.0178866
scdA	-2.34704	0.869335	9.75018	0.00941273	0.0182776
trpG	-2.04854	1.18871	9.83847	0.00953863	0.0184624
SAOUHSC_01863	-1.73044	3.70778	9.80911	0.00955835	0.0184708
SAOUHSC_00038	-1.5319	2.82598	9.80629	0.00960654	0.0185341
nrdD	2.13416	12.2118	9.62642	0.0100633	0.0193068
trnaR.1	-1.62582	2.75129	9.30264	0.0110914	0.0210606
trpF	-2.23036	0.903804	9.00528	0.0118515	0.0221717
SAOUHSC_02756	-2.06809	1.04482	9.03576	0.0118951	0.0222178
SAOUHSC_02950	-1.81403	1.59533	8.87556	0.0127166	0.0234783
SAOUHSC_00967	-1.53638	1.8772	8.38449	0.0147	0.0266486
comGF	-1.70002	1.40245	8.14384	0.0157824	0.0283329
sarX	1.62508	4.78987	8.04238	0.0162131	0.0289331
SAOUHSC_00617	1.874	11.4112	8.03532	0.016245	0.028968
SAOUHSC_01985	-2.66011	0.707108	8.13844	0.0164187	0.0292348
SAOUHSC_00650	-1.66994	1.23714	7.70121	0.0178706	0.0315983
SAOUHSC_00208	-1.63728	1.39925	7.62193	0.0187256	0.0328074
SAOUHSC_01422	-1.88209	2.21343	7.45258	0.0193668	0.0336121
SAOUHSC_02469	-2.49443	0.364015	7.39518	0.0203817	0.0349442
lnsB	-1.58671	1.65789	6.96747	0.0232376	0.0393353
SAOUHSC_01899	-1.52239	3.88262	6.90426	0.0235293	0.0398009
rrlC	-1.52824	3.36929	6.41792	0.0278387	0.0460527
trnaG.2	1.76633	0.756677	6.03016	0.0304802	0.0497712

## Sheet: S3. overlap gene list
Genes	CFS/CP1 vs control logFC	CFS/CP1 vs control FDR		CP1 cells vs control logFC	CP1 cells vs control FDR			S3. Overlap gene list in TSB-0.2G
aapA	1.91641	0.000112465		1.89406	0.000180597
acpP	1.73064	0.0058528		1.85035	0.00455364
acyP	2.6854	9.19706e-05		2.2419	0.00030434
addA	-1.68856	0.000210678		-1.74134	0.000247763
adk	-1.53242	0.00270634		-1.62924	0.00234176
agrA	-1.64631	0.000901847		-1.55251	0.00160437
agrC	-1.66581	0.000872626		-1.71823	0.000969711
ahpC	2.13212	0.00030125		1.89454	0.000702412
aldA	3.91171	1.51345e-05		3.51052	2.63892e-05
amaP	4.06225	7.91724e-05		3.05379	0.000375966
ami	-4.91006	0.000136222		-3.48014	0.00054138
arcC	-7.0082	5.98083e-05		-3.25488	0.0019144
arcD	-6.69947	2.20295e-05		-3.3015	0.000368829
arcR	-6.16537	3.0491e-05		-2.02183	0.00417305
argR	2.55271	4.59112e-05		1.69468	0.000491849
arlR	1.93756	0.000238578		1.71278	0.000584028
arsB	-3.4108	0.000345603		-2.28958	0.00208243
asp23	3.20579	0.000291475		2.39638	0.00147663
aur	5.31961	2.14432e-05		4.144	6.01725e-05
bglA	-1.92993	0.000229923		-1.58406	0.000781333
bioA	-3.83897	0.000811228		-3.5319	0.00130069
bioB	-2.97676	0.000609919		-2.6767	0.00115964
bioD	-3.44322	0.00215143		-2.91398	0.00334903
bioF	-3.76807	0.000381978		-3.05478	0.00109942
bioW	-2.13289	0.00342675		-2.07023	0.00395762
bioX	-3.93983	0.000810602		-3.09909	0.00178418
bmrU	2.41442	0.000349082		2.25323	0.000683986
brnQ2	1.61327	0.000581913		1.91402	0.000320557
bstA	-1.82783	0.00873414		-1.61823	0.0146696
budA1	-4.0324	0.000166524		-3.36895	0.000467209
budB	-2.82535	0.00027605		-2.25735	0.00104524
butA	-3.47353	0.00239988		-3.52391	0.00268205
capA	1.66135	0.00572432		1.68855	0.00571791
capB	2.16729	0.00188205		2.03431	0.00300523
capC	1.76229	0.00159898		1.72165	0.00214393
capK	-2.51059	0.00325843		-2.63335	0.00268384
clfA	3.10956	0.000292377		2.03384	0.00286992
clpC	-3.58509	0.00105251		-3.04451	0.00283583
clpP	1.89193	0.00149907		2.50464	0.000457167
cntF	-2.31547	0.00172737		-1.93208	0.00383149
cntK	-2.01205	0.00476489		-1.52271	0.0158289
cntM	-2.7972	0.000913176		-1.88091	0.00617806
cnzC	-2.30524	0.00565737		-1.88802	0.0118676
comFA	-2.28643	0.000683993		-1.85941	0.00220436
comGD	-3.60107	0.00301808		-2.75091	0.00549853
comGF	-2.09989	0.0161398		-1.70002	0.0283329
comK1	1.56005	0.000250441		1.5946	0.000290243
comK2	-1.74069	0.0150775		-1.83363	0.0108846
copA	-1.89621	0.0119624		-2.2169	0.00599793
copZ	-1.64522	0.031474		-1.98421	0.0146694
cozEa	2.025	3.77437e-05		1.86064	7.94459e-05
crr	-1.8608	0.00188205		-2.08056	0.001285
csa1A	-3.39676	0.000925684		-2.90963	0.00192438
csbA	-2.30288	0.00482316		-2.0096	0.00804416
csbD	2.72467	0.000703578		2.24326	0.00241595
cspA	2.42484	0.000744625		2.68449	0.000611246
cspB	3.26475	0.00262459		3.05103	0.00413043
cspC	4.13737	0.00029989		4.25936	0.000345724
cstA	-2.48058	0.000609919		-1.94267	0.00236802
cstB	-1.66248	0.000424599		-1.66303	0.000538064
ctsR	2.39703	0.0013656		2.5081	0.0013717
cvfB	1.95482	0.000464536		1.74265	0.00110281
cwrA	4.0079	0.00264293		3.63647	0.00464874
darA/pstA	2.53302	0.000663261		2.06536	0.00236353
ddh	-1.59907	0.00230185		-2.57353	0.000267878
dfrA	1.78441	0.000215812		1.63719	0.000435464
dmpI	1.95151	0.000477778		1.51148	0.00234176
dnaC	-2.1322	0.000126282		-1.73333	0.000459098
dnaG	1.77868	0.00211882		1.85383	0.00204635
dps	3.66502	0.00744494		3.15632	0.0155307
ecb	2.54228	0.000501442		3.12756	0.00024738
ecsA	1.7625	0.00011413		1.74288	0.000181794
efb	1.6508	0.0058351		3.22583	0.000247763
efp	1.99528	0.000392481		1.89674	0.000694027
eno	-2.1241	0.0027935		-2.46439	0.00161572
esaD	-2.88021	0.000421033		-2.58609	0.000810623
esaE	-3.21625	0.00130073		-2.92201	0.00192059
essB	-2.78623	0.00204272		-2.57581	0.00269865
essC	-1.69395	0.00369208		-2.11757	0.00139183
esxA	4.20536	9.50477e-06		3.35122	2.63892e-05
esxB	-3.54401	0.000772674		-3.08729	0.00126248
esxC	-3.57278	0.00218977		-2.47288	0.00933104
esxD	-2.79135	0.0051798		-2.94554	0.00341746
farE	-3.596	8.92255e-05		-2.45793	0.000626006
fbp	2.87823	1.81645e-05		2.69664	2.63892e-05
feoA	-2.94366	0.00384001		-2.216	0.00896381
feoB	-3.58654	0.000179423		-2.72087	0.000743356
fepA	-3.7078	0.000276638		-2.94118	0.000794962
fepB	-2.36544	0.000297502		-2.17271	0.000505179
fepC	-2.55251	0.000239884		-2.32701	0.000448008
fhs	1.84046	0.00106399		1.50251	0.00377633
fhuD1	-2.56874	0.00199058		-2.10112	0.00511876
flp	1.70985	0.000307136		1.61628	0.000538064
fmtB	-2.86664	0.000483323		-3.46224	0.000275413
fnbA	-2.89038	0.00218716		-2.3084	0.00441399
folC	-1.54353	0.00112115		-1.60116	0.00119184
fruA	-1.9915	0.000101296		-2.10667	0.00011272
fruB	-2.3055	0.000478935		-2.41572	0.000470515
fruR	-1.92636	0.000631387		-2.08855	0.000529848
ftnA	-1.91635	0.00375894		-1.92243	0.00417835
ftsL	2.4246	0.000365479		2.8038	0.000247763
ftsW	1.61459	0.000105069		1.56985	0.000181794
fur	2.02824	0.000509287		2.06205	0.000641995
galM	-1.71921	6.43985e-05		-1.66838	0.000109593
gapA	-3.07903	0.000430984		-3.39653	0.000368092
gapB	4.63494	2.37871e-05		3.96359	6.01725e-05
gatC	1.6556	0.00132837		2.37068	0.000270485
gcvH	1.84181	0.00131176		1.52891	0.00413299
gehA	3.18886	3.11651e-05		2.48018	0.000125233
ggt	-2.52692	3.77437e-05		-2.32304	6.70712e-05
gidB	-2.08782	0.000135795		-1.809	0.000353535
glcA	-1.65089	0.000105069		-1.50731	0.000238641
glmM	-1.74378	0.000374238		-1.75884	0.000470515
glmS	2.21333	0.000302779		2.92824	0.00011471
glnR	2.28936	2.14432e-05		1.97132	5.52319e-05
glpF	2.46905	3.53108e-05		2.38867	6.01725e-05
gltD	-2.94052	3.059e-05		-1.58182	0.000626006
gltT	2.05584	6.49074e-05		2.29736	6.01725e-05
gmk	1.68694	8.77158e-05		1.67245	0.000134718
gmpA	-2.15815	0.00105251		-2.22126	0.0011162
gmpB	-1.78933	0.000985055		-1.71888	0.00135487
gmpC	-1.7794	0.000716548		-1.51934	0.00195453
graF	-2.39169	0.0250396		-3.11121	0.00814013
groEL	-2.15205	0.00193365		-1.63782	0.00864177
grpE	2.15123	0.00356736		2.57029	0.00176759
guaA	-1.98139	0.000338023		-1.81694	0.000702236
guaB	-1.61585	0.000481473		-1.51987	0.000861179
hemL	-1.67879	0.00074921		-1.55863	0.00141717
hemY	-3.54256	5.55395e-05		-3.22825	0.000125553
hisA	-2.27821	0.00211553		-2.75151	0.000969711
hisB	-2.68633	0.00176796		-2.46876	0.00219808
hisD	-2.82353	0.000276638		-2.30403	0.000799595
hisG	-1.69033	0.00340144		-2.36093	0.000781333
hisH	-1.72065	0.0081427		-2.04696	0.00333981
hisZ	-2.00555	0.00314959		-1.72262	0.0064839
hla	4.8979	1.25555e-05		4.3893	2.63892e-05
hlgA	4.35575	0.00018372		5.15466	0.000125233
hmrA	-2.55874	0.000627289		-2.58314	0.000766501
hrcA	3.26637	0.000488784		3.32753	0.000614182
hrtA	-7.82578	0.000321154		-6.41411	0.000840964
htrA1	1.78667	0.000336629		1.81901	0.000412354
hutG	4.89751	5.28003e-05		3.51757	0.00030434
icaA	-4.41809	0.000481473		-2.82915	0.00276328
icaB	-4.25687	0.000693062		-2.96761	0.00249933
icaC	-4.78229	0.000477778		-3.48367	0.00137646
infA	-1.62497	0.000160571		-1.65172	0.000212877
infB	-2.41831	0.000626313		-2.49943	0.000702236
int3	-2.61305	0.000106396		-2.21552	0.000298033
isaA	3.08387	0.000597806		3.18507	0.000691551
isdB	-2.35937	0.00111515		-1.77883	0.00482179
isdD	-2.39976	0.00339879		-1.82951	0.0105943
isdE	-3.24985	0.00104478		-2.31634	0.00440976
isdH	-1.93024	0.000570682		-1.83338	0.000926456
kbl	2.51423	2.14432e-05		2.02688	6.01725e-05
kdpA	-4.39922	1.94397e-05		-3.90322	3.51145e-05
kdpB	-5.72892	1.94397e-05		-4.8343	3.59471e-05
kdpC	-5.88106	2.4965e-05		-4.50086	8.30975e-05
lctP2	-1.60388	0.000647273		-1.73902	0.000564338
lrgA	2.80338	3.11651e-05		1.88292	0.000249345
lukD	2.61534	0.000836549		2.41597	0.00162552
lukE	2.95154	0.000354074		2.75246	0.000687753
lukH	2.1183	0.00940515		2.20963	0.008246
lytH	1.59295	0.000184586		1.59921	0.00024738
malE	-2.18668	0.00365459		-2.11523	0.0044289
malK	-2.13399	0.00321189		-2.22692	0.00277319
map	1.76517	0.000125282		1.78306	0.000178765
map_2	3.11569	0.000633679		2.08894	0.00641114
mazE	3.65321	0.000956082		3.1299	0.00354133
mccB	-1.83311	0.000291475		-1.76551	0.000432672
mepA	-3.48822	0.000476323		-2.60334	0.00192059
mepB	-5.01254	0.00023238		-2.8985	0.00112874
metC	-2.50559	0.00138311		-2.22206	0.00230157
metE	-1.83337	0.00259028		-1.65191	0.00474749
metF	-2.21209	0.00136003		-2.11422	0.00192059
metI	-2.48834	0.00142051		-2.63569	0.00114434
mgrA	2.78066	0.000712821		3.22137	0.000464845
mhqD	-3.69535	0.00016176		-2.93914	0.000470515
mhqE	-3.06354	0.000110284		-2.51926	0.000345724
mnhB2	-2.38814	0.00310063		-2.53775	0.0022556
mntA	2.38898	0.000210678		2.61504	0.00019883
mntB	2.43284	7.68843e-05		2.64509	7.3704e-05
mntC	2.14878	0.000190712		2.40623	0.000164301
mntR	1.80919	0.000903389		1.51927	0.00282227
moaD	-1.89317	0.00437867		-1.79843	0.0047174
mobB	-1.84481	0.00030796		-1.71493	0.000571933
modB	-2.67572	3.23267e-05		-2.54406	6.01725e-05
modC	-2.44925	0.000338023		-2.18551	0.000781333
moeA	-1.78688	8.77158e-05		-1.65711	0.000185422
mpsB	-2.48366	0.000534468		-1.98197	0.00212442
mraW	2.69576	1.7655e-05		2.49834	2.63892e-05
mraZ	3.0255	2.08048e-05		2.74044	3.51145e-05
msa	-2.66686	0.010107		-2.54189	0.00981508
msrB	-1.76526	0.000488039		-2.0221	0.00033249
mtlF	-1.67771	0.000101296		-2.01373	6.01725e-05
mupG	2.83277	0.000104867		1.81114	0.00129998
murA1	1.50897	0.000872626		1.55314	0.000979227
mvaS	1.71771	0.000477778		2.12551	0.000238641
nasD	-2.09046	0.000387446		-2.38802	0.00027555
nasE	-2.10868	0.000800577		-2.37119	0.000538064
nasF	-2.02191	0.000332996		-2.16061	0.000321531
ndk	3.18325	2.42134e-05		3.19428	3.51145e-05
nfu	2.1211	0.00183869		1.94978	0.00325671
norG	-3.54246	0.000165016		-2.66863	0.000695349
nrdD	3.77817	0.0011162		2.13416	0.0193068
nrdG	4.08823	0.000261376		2.3397	0.00430779
nrgA	-4.93292	0.000302732		-3.6063	0.00112574
nsaA	-2.06945	0.00118925		-1.79625	0.0027329
nsaR	-1.81848	0.000100998		-1.59353	0.000255491
nsaS	-2.38833	0.00014565		-2.30891	0.000241037
nuc	4.91715	9.50477e-06		4.8128	1.13611e-05
nusB	2.04396	7.26985e-05		1.90883	0.000155822
ohr	2.15614	0.000338023		1.56991	0.00227926
opp-2B	-2.95188	0.000212628		-2.17919	0.000873411
opp-2C	-3.5767	8.77158e-05		-2.76	0.000270485
opp-2D	-4.31735	4.59112e-05		-3.31546	0.000137081
opp-3D	-1.93606	0.00231369		-2.49208	0.000781333
opp-4A	-3.17663	0.000166524		-2.86778	0.000313428
opp-4B	-6.40707	0.000581913		-3.53096	0.00190087
opp-4C	-3.89675	0.000450537		-3.14585	0.00139183
opp-4D	-4.16502	0.000291189		-3.07086	0.000914085
opp-4F	-4.42324	0.000203638		-3.03177	0.000781333
opp-5A	-1.8944	0.000335771		-2.01869	0.000320557
opuCA	-4.32871	2.42134e-05		-3.96067	4.8535e-05
opuCB	-4.26232	4.42481e-05		-4.52388	5.85157e-05
opuCC	-5.18251	2.08048e-05		-4.83919	3.37238e-05
opuCD	-4.94048	3.18425e-05		-4.61859	6.01725e-05
paiA	-1.76255	0.00224575		-1.51412	0.00522876
parB	-2.42361	0.000297502		-2.07932	0.00076662
pbp2	-1.67983	0.00475188		-1.60876	0.00652103
pckA	4.26098	4.86096e-05		3.87981	0.00011272
pdhB	-1.83465	0.00229668		-1.76778	0.00321618
pdhC	-2.36598	0.00091539		-2.21221	0.00167641
pdhD	-3.08733	0.00095362		-2.89559	0.00169577
pdp	-1.99989	0.000408713		-1.81055	0.000898921
pdxR	-2.13373	0.00250381		-2.03169	0.00329684
pdxS	2.56778	4.48152e-05		2.37418	9.25715e-05
pdxT	2.09044	0.000226279		1.76038	0.000702236
pepF	1.53219	0.0421665		3.17848	0.00162894
pgk	-3.02272	9.12408e-05		-3.71049	6.01725e-05
pgm	-3.88476	3.11651e-05		-4.49221	3.37238e-05
pheS	-1.78533	8.66418e-05		-1.50286	0.000270485
pheT	-3.55199	2.37871e-05		-3.2521	4.8535e-05
phnC	-2.3561	3.11651e-05		-2.26827	5.85157e-05
phnE1	-2.86026	2.4965e-05		-3.01013	3.37238e-05
phnE2	-2.44802	4.86096e-05		-2.50578	6.01725e-05
phoB	-2.6289	0.000149206		-2.30034	0.00033249
phoU	-1.7685	0.000246672		-2.014	0.000178765
pmtB	-2.56873	0.012627		-2.2913	0.0146694
pmtD	-1.82892	0.00464654		-1.80239	0.00512315
potC	-1.81534	0.00409883		-1.80094	0.0040052
ppiB	1.82947	0.000307126		1.72725	0.000538638
pstA	-1.72482	0.00311285		-1.88236	0.00215313
pstB	-1.65279	0.00120456		-1.84692	0.000810639
psuG	-2.38502	0.00185732		-2.70444	0.00111642
ptsH	1.95804	0.00138941		1.93404	0.00185785
purC	-2.55949	0.00348348		-1.75792	0.0161937
purD	-1.6494	9.30718e-05		-1.59817	0.000166696
purF	-1.51326	0.00105181		-1.76406	0.000622435
purL	-1.9187	0.000534468		-1.95147	0.000644788
purQ	-3.15897	0.00056661		-2.76447	0.00114775
putA	4.31199	1.94397e-05		3.5371	4.8535e-05
pyrB	-2.40911	0.00151872		-2.8788	0.00075898
pyrC	-1.5666	0.00864413		-2.35977	0.00127209
pyrP	-2.25894	0.00688575		-2.56178	0.00387903
qoxA	-2.61537	0.000434977		-2.63954	0.000557392
qoxB	-3.21843	0.000544504		-3.10323	0.000845029
qoxC	-3.42007	0.000184586		-3.24403	0.00030434
qoxD	-1.98531	0.00877442		-1.73536	0.0178866
queD	-2.05156	0.000901847		-1.97921	0.00127947
queE	-2.59914	4.59112e-05		-2.60506	6.49369e-05
radC	-2.03528	0.00193587		-1.75458	0.00432439
rbsD	2.08286	0.000208853		2.32623	0.000178403
rbsK	2.77109	2.14432e-05		3.10181	2.63892e-05
rbsU	2.37551	2.14432e-05		2.64725	2.63892e-05
recU	-1.69173	0.00126706		-1.57382	0.00230157
rnhA	-4.49791	0.00162897		-2.93524	0.00449366
rnhB	-1.9927	7.12014e-05		-1.70401	0.000221138
rnr	-2.27188	0.000494933		-2.06436	0.00107158
rnz	1.58852	9.45705e-05		1.83543	6.57673e-05
rocA	3.75577	9.50477e-06		3.0322	2.63892e-05
rocD	2.01584	4.59112e-05		1.59951	0.000221138
rodA	2.24249	3.23267e-05		2.08201	6.01725e-05
rplA	1.61198	0.00133239		1.90633	0.000712751
rplE	-1.90632	0.00027605		-1.66664	0.000696073
rplF	-2.24533	0.000530141		-2.04222	0.0011162
rplN	-2.16589	3.77437e-05		-1.92208	9.25715e-05
rplO	-2.00583	0.000661769		-1.97128	0.00092374
rplP	-1.7683	0.000424734		-1.66081	0.000775564
rplQ	-2.44945	0.000210678		-2.45066	0.000276474
rplR	-2.37041	2.14432e-05		-2.25134	3.51145e-05
rplS	1.87038	0.00522509		2.22605	0.00249348
rplX	-2.23512	5.23153e-05		-2.06542	0.00011471
rpmD	-2.13521	0.000398374		-1.94332	0.000702236
rpmE2	1.72478	0.00704013		2.12579	0.00274848
rpmH	1.96046	0.0214936		2.42564	0.00854405
rpoA	-2.2296	0.000133299		-2.20101	0.000208031
rpoC	-2.02976	0.00235025		-2.06732	0.00257178
rpoY	1.88401	0.00576024		2.05562	0.00329111
rpsE	-2.41487	7.92175e-05		-2.15523	0.00020623
rpsH	-2.20153	3.11651e-05		-2.02483	6.01725e-05
rpsK	-1.80231	0.000239884		-1.89636	0.000248623
rpsM	-2.25515	5.48521e-05		-2.22094	8.93459e-05
rpsN	-2.38982	0.000338023		-2.02555	0.000799987
rpsO	2.61332	0.00137039		2.79412	0.00125971
rpsP	2.10883	0.000283663		2.50349	0.000178623
rpsU	2.16045	0.000323158		2.34639	0.000292242
rqcH	1.62334	0.000339695		1.61857	0.000459098
rrfA	-7.18073	0.000349007		-5.3481	0.000448008
rrfC.1	-5.86178	9.09355e-05		-4.29734	0.000178623
rrsE	-2.8521	0.000387071		-3.04446	0.000345724
rsbV	2.09012	0.00013829		2.18669	0.000166454
rsbW	1.77168	0.000190712		1.78587	0.00024738
saeP	2.34571	0.000864502		2.49038	0.000837885
saHPF	3.0693	0.000432708		2.67694	0.0011075
SAOUHSC_00003	2.30529	0.000201209		1.88825	0.000712143
SAOUHSC_00026	-1.91455	0.00434515		-2.25122	0.00211079
SAOUHSC_00038	-2.1151	0.00489136		-1.5319	0.0185341
SAOUHSC_00040	-4.76	0.00111326		-3.42224	0.0027329
SAOUHSC_00054	-1.86398	0.0204235		-2.29781	0.00739913
SAOUHSC_00062	-4.69363	0.000442133		-3.49316	0.00111642
SAOUHSC_00084	-5.66884	0.000281397		-3.04586	0.00204365
SAOUHSC_00106	-3.19179	0.000140603		-2.69038	0.000358996
SAOUHSC_00107	-1.79572	0.000133544		-1.96476	0.000122538
SAOUHSC_00133	3.56223	0.000328076		2.18311	0.00441399
SAOUHSC_00134	3.10789	0.000314204		1.55868	0.0138649
SAOUHSC_00139	-2.63137	0.000354074		-2.19746	0.00103347
SAOUHSC_00141	2.62199	0.00123959		2.27312	0.00307023
SAOUHSC_00154	-4.52784	0.000437067		-3.92182	0.000694027
SAOUHSC_00161	-3.185	0.0029546		-3.03337	0.00308363
SAOUHSC_00167	-2.0079	4.53178e-05		-1.80957	0.000105571
SAOUHSC_00168	-2.71938	0.00211882		-2.44216	0.00330994
SAOUHSC_00169	-2.60514	0.00312559		-2.47776	0.00378211
SAOUHSC_00170	-2.59127	0.00130766		-2.51865	0.00175405
SAOUHSC_00193	-4.80867	0.000544504		-3.77044	0.00137646
SAOUHSC_00202	-3.70719	0.00166292		-3.04468	0.00274513
SAOUHSC_00205	-5.23391	0.000213578		-3.75684	0.000448008
SAOUHSC_00208	-1.69669	0.0342673		-1.63728	0.0328074
SAOUHSC_00213	-1.52403	0.012992		-2.28182	0.00194607
SAOUHSC_00214	-2.56285	0.0112009		-2.77588	0.00661966
SAOUHSC_00215	-3.4743	0.000925979		-3.06895	0.00144143
SAOUHSC_00216	-1.78885	0.00825878		-2.4452	0.00194379
SAOUHSC_00217	-2.59171	0.00091937		-2.88287	0.000694027
SAOUHSC_00219	-1.7853	0.000374685		-2.32554	0.000155822
SAOUHSC_00238	-3.00651	0.00197061		-1.91639	0.00942283
SAOUHSC_00247	-2.11449	6.49074e-05		-2.01392	0.00011471
SAOUHSC_00249	-3.17883	0.00233227		-2.26626	0.00817529
SAOUHSC_00250	-3.05896	0.000653927		-2.35047	0.00177086
SAOUHSC_00251	-4.09154	0.000374685		-3.10738	0.000992
SAOUHSC_00253	-2.42627	0.0010043		-2.0085	0.00282227
SAOUHSC_00255	-4.29905	0.000104867		-3.20725	0.000375966
SAOUHSC_00270	-4.78265	0.000297502		-2.94816	0.00127046
SAOUHSC_00271	-3.22256	0.00126846		-2.36838	0.00417064
SAOUHSC_00284	2.40656	0.000198903		2.53465	0.000222411
SAOUHSC_00289	-4.09235	0.00174069		-2.94022	0.00412255
SAOUHSC_00291	-2.82161	0.00120456		-2.95806	0.00111642
SAOUHSC_00293	-2.00602	0.00125367		-2.58932	0.000448008
SAOUHSC_00299	-2.14956	0.00322001		-2.08065	0.00381204
SAOUHSC_00303	-2.58471	0.00373066		-1.90435	0.012591
SAOUHSC_00320	-1.5358	0.00191186		-2.20454	0.000370261
SAOUHSC_00323	-2.84763	0.00414988		-2.87622	0.00320291
SAOUHSC_00330	1.97492	0.000272325		2.25453	0.000184016
SAOUHSC_00331	-4.41419	0.000324953		-3.53298	0.000622435
SAOUHSC_00332	-2.15081	0.000331262		-2.12267	0.000410578
SAOUHSC_00333	-2.16565	0.000621051		-2.32165	0.000527762
SAOUHSC_00335	-2.43936	0.000774548		-1.81961	0.00328385
SAOUHSC_00355	-3.35752	0.00337402		-3.07445	0.00358952
SAOUHSC_00356	2.60716	0.000559676		2.52313	0.000858403
SAOUHSC_00358	4.52093	5.80794e-05		3.60067	0.000238641
SAOUHSC_00371	3.50872	0.000390216		2.96351	0.0011376
SAOUHSC_00381	-2.58117	0.000302778		-2.85489	0.00024738
SAOUHSC_00382	-1.55745	0.000566053		-2.12638	0.000178623
SAOUHSC_00396	-4.95214	0.000997327		-3.06395	0.00330994
SAOUHSC_00401	1.51063	0.0108598		2.06521	0.00246722
SAOUHSC_00411	-2.09101	0.00123959		-1.70305	0.00303235
SAOUHSC_00418	-3.72512	0.000391699		-2.48122	0.00192059
SAOUHSC_00428	1.57122	0.000151274		1.58119	0.000212935
SAOUHSC_00446	-4.95567	0.000488039		-3.44485	0.00165868
SAOUHSC_00551	1.62477	0.00337402		1.63073	0.0037437
SAOUHSC_00555	2.05843	0.000100831		2.21244	0.000103412
SAOUHSC_00560	-1.61809	0.00825878		-1.65298	0.00686507
SAOUHSC_00584	-1.77882	0.00454731		-2.06645	0.00237997
SAOUHSC_00586	-4.8118	0.00109167		-2.84302	0.00515266
SAOUHSC_00588	-3.08367	0.0014476		-2.92852	0.00167208
SAOUHSC_00591	-4.50491	0.000781021		-3.14058	0.00225547
SAOUHSC_00592	-2.54579	0.00263183		-2.09265	0.00628731
SAOUHSC_00596	-3.8255	0.000332		-3.17025	0.000858403
SAOUHSC_00599	-4.5972	0.00199579		-3.59196	0.00391832
SAOUHSC_00602	-2.44756	0.00266297		-2.20114	0.00432439
SAOUHSC_00604	2.35762	0.000213213		2.13446	0.000448008
SAOUHSC_00612	-1.63999	0.00988479		-1.81289	0.0060486
SAOUHSC_00617	2.65059	0.00549232		1.874	0.028968
SAOUHSC_00622	3.88896	4.59112e-05		4.86673	3.51145e-05
SAOUHSC_00650	-2.39261	0.0106336		-1.66994	0.0315983
SAOUHSC_00659	2.38812	0.000316768		2.61553	0.000276374
SAOUHSC_00662	2.13444	0.000145872		1.67413	0.000666087
SAOUHSC_00663	2.07803	0.000286476		1.6806	0.00108214
SAOUHSC_00671	2.27902	0.000154557		2.6429	0.000109593
SAOUHSC_00682	-1.93422	0.000918345		-1.59789	0.00284445
SAOUHSC_00684	-2.01305	0.00270501		-1.78497	0.00475742
SAOUHSC_00685	1.75769	0.000105874		1.57047	0.000259971
SAOUHSC_00686	3.33644	2.37871e-05		3.06076	5.1189e-05
SAOUHSC_00690	2.49372	0.000261376		2.1988	0.000637383
SAOUHSC_00698	-1.58253	0.00203106		-2.29093	0.000375966
SAOUHSC_00699	-3.73783	4.73291e-05		-3.94689	6.01725e-05
SAOUHSC_00701	-3.3127	0.00294233		-2.37746	0.0076144
SAOUHSC_00705	-1.79323	0.000182582		-1.64942	0.0003437
SAOUHSC_00718	-2.10308	0.00286067		-2.06551	0.00297511
SAOUHSC_00737	-4.7215	0.000649374		-3.23411	0.00169577
SAOUHSC_00753	-3.0799	0.00222137		-2.72046	0.00294793
SAOUHSC_00755	1.64979	0.000302778		1.62798	0.00041926
SAOUHSC_00770	-3.56779	0.00125367		-3.29967	0.00139183
SAOUHSC_00772	-5.76633	0.000603012		-3.39564	0.00176216
SAOUHSC_00806	-4.66693	0.000213578		-3.43163	0.00045366
SAOUHSC_00810	-2.03925	0.00514938		-2.00427	0.00537215
SAOUHSC_00817	-3.93338	0.000318189		-2.80476	0.00133314
SAOUHSC_00820	3.7685	3.26193e-05		2.34733	0.000457007
SAOUHSC_00823	-5.14907	0.00018372		-4.29519	0.00024738
SAOUHSC_00825	1.66302	0.000342593		1.84154	0.000270485
SAOUHSC_00826	3.90997	0.000184586		2.91485	0.000911661
SAOUHSC_00834	1.59512	0.00735357		1.69055	0.00598572
SAOUHSC_00845	5.864	0.000220379		5.34506	0.000412573
SAOUHSC_00852	-2.78314	0.00873655		-2.5131	0.00931747
SAOUHSC_00853	-4.97505	0.000921201		-3.69069	0.00176217
SAOUHSC_00864	1.90476	0.000134106		1.60424	0.000422315
SAOUHSC_00876	2.70425	0.00016176		2.29215	0.000468488
SAOUHSC_00880	-1.88993	0.00139319		-1.80579	0.0020066
SAOUHSC_00909	2.46185	6.49074e-05		2.33079	0.000125233
SAOUHSC_00914	-4.69431	0.000476361		-3.23627	0.00207054
SAOUHSC_00915	-3.27021	0.0018519		-2.67473	0.00294793
SAOUHSC_00916	-3.41494	0.00140776		-2.29626	0.00668478
SAOUHSC_00951	2.25581	0.000243107		1.77349	0.00106017
SAOUHSC_00957	-3.1815	7.26985e-05		-2.55392	0.000270485
SAOUHSC_00966	1.87514	0.000145872		1.88659	0.00020623
SAOUHSC_00968	-3.04166	0.000910108		-2.35724	0.00333981
SAOUHSC_00976	-2.14705	0.00097667		-2.00341	0.00173961
SAOUHSC_00977	-4.37302	0.000491215		-3.16651	0.00129452
SAOUHSC_00978	-5.76329	0.000297502		-3.21617	0.00117672
SAOUHSC_00991	-2.33629	0.00205673		-2.18056	0.00284869
SAOUHSC_01003	-5.37805	0.000309758		-3.41187	0.0011162
SAOUHSC_01005	3.13957	0.00045323		3.46442	0.00037622
SAOUHSC_01023	-4.07484	0.00118925		-3.54853	0.00141717
SAOUHSC_01027	2.89944	0.000667716		3.72576	0.000284089
SAOUHSC_01044	-2.30916	0.000429529		-2.23012	0.000666087
SAOUHSC_01054	2.60594	3.11651e-05		2.386	6.01725e-05
SAOUHSC_01060	3.027	6.19394e-05		2.4863	0.000249345
SAOUHSC_01062	3.48439	3.9322e-05		3.10181	9.25715e-05
SAOUHSC_01109	-5.39467	0.000724127		-3.81882	0.0015611
SAOUHSC_01113	-3.21624	0.00134777		-3.03902	0.00168634
SAOUHSC_01118	-4.68344	0.000553931		-2.10061	0.0071265
SAOUHSC_01138	2.15869	0.000153474		1.7071	0.000666087
SAOUHSC_01173	2.67366	0.00030796		2.44285	0.000666087
SAOUHSC_01181	4.0421	4.17736e-05		2.98198	0.000237997
SAOUHSC_01264	4.02091	2.40284e-05		3.55782	6.01725e-05
SAOUHSC_01312	3.61651	7.64998e-05		1.50465	0.00851485
SAOUHSC_01314	3.40517	3.81841e-05		1.66435	0.00162552
SAOUHSC_01315	-1.95003	0.0153376		-1.85829	0.0155307
SAOUHSC_01318	2.84494	6.49682e-05		2.53257	0.000178623
SAOUHSC_01331	-3.90704	0.000485292		-3.80897	0.000481819
SAOUHSC_01334	2.93043	0.000357192		2.25117	0.00176759
SAOUHSC_01382	-2.64958	0.00375894		-2.40283	0.0045743
SAOUHSC_01383	2.19542	3.97121e-05		2.22358	6.01725e-05
SAOUHSC_01414	2.00611	0.000495465		1.56957	0.00230619
SAOUHSC_01415	2.03235	0.000913176		1.55478	0.00445573
SAOUHSC_01422	-3.50248	0.00445001		-1.88209	0.0336121
SAOUHSC_01439	2.14569	0.00030796		2.11173	0.000430116
SAOUHSC_01441	-3.49965	0.00311448		-2.33909	0.0096847
SAOUHSC_01464	2.22435	0.000177522		1.78675	0.000702236
SAOUHSC_01484	-4.81225	0.00270007		-3.16887	0.0076929
SAOUHSC_01488	2.57978	3.18425e-05		2.40617	6.01725e-05
SAOUHSC_01595	-1.85083	0.00121024		-1.52988	0.00335601
SAOUHSC_01607	-3.53816	0.00412941		-3.21902	0.00428335
SAOUHSC_01694	1.71725	0.000112926		1.56627	0.000252183
SAOUHSC_01704	-2.99482	0.00298706		-3.05338	0.00237391
SAOUHSC_01705	-3.46469	0.0016338		-2.61794	0.00418894
SAOUHSC_01721	2.50942	0.000208853		2.25176	0.000457401
SAOUHSC_01761	2.977	0.0022645		2.91299	0.00293219
SAOUHSC_01762	1.65359	0.000424249		1.75164	0.000412573
SAOUHSC_01765	-3.74192	0.000476361		-3.02152	0.000818159
SAOUHSC_01821	2.25405	4.48152e-05		1.96049	0.000125233
SAOUHSC_01823	-2.30772	0.000570682		-1.75889	0.00258691
SAOUHSC_01826	-6.25535	0.000374685		-4.03105	0.00072144
SAOUHSC_01844	-5.81323	0.00030796		-4.10483	0.000712143
SAOUHSC_01854	3.01797	0.000132993		2.89026	0.000238641
SAOUHSC_01855	4.18193	0.000132993		3.85873	0.000253391
SAOUHSC_01866	-2.25697	0.000695871		-1.94038	0.00192743
SAOUHSC_01868	1.66142	0.00016695		1.64184	0.00024738
SAOUHSC_01883	-5.73997	9.92228e-05		-2.71735	0.000781333
SAOUHSC_01899	-1.66679	0.0292042		-1.52239	0.0398009
SAOUHSC_01914	2.19436	0.000482129		1.9125	0.00127813
SAOUHSC_01918	2.83019	3.66914e-05		2.41759	0.000105139
SAOUHSC_01919	2.21645	4.84529e-05		1.85958	0.000178765
SAOUHSC_01922	2.01201	0.000547648		1.90099	0.000937002
SAOUHSC_01937	-2.40325	0.00222137		-2.71809	0.00130344
SAOUHSC_01969	2.40265	0.000424599		1.94732	0.00161572
SAOUHSC_01976	-4.38103	0.000302778		-3.45047	0.000584028
SAOUHSC_01979	1.73291	0.000106865		2.03657	6.70712e-05
SAOUHSC_01985	-6.25769	0.00661804		-2.66011	0.0292348
SAOUHSC_01987	2.26577	0.000693972		2.00837	0.00167208
SAOUHSC_02003	-2.10604	3.9322e-05		-1.51838	0.000249345
SAOUHSC_02080	-4.38156	7.68843e-05		-4.03489	0.000154396
SAOUHSC_02097	2.63909	2.42134e-05		2.10469	8.30975e-05
SAOUHSC_02104	-2.37816	0.00205344		-2.09375	0.00329684
SAOUHSC_02109	-2.56696	0.00200452		-2.61697	0.00166603
SAOUHSC_02141	-3.05907	0.00122446		-2.0687	0.00582915
SAOUHSC_02156	-1.61319	0.00294809		-1.73083	0.00219064
SAOUHSC_02164	-2.67529	0.00495072		-2.2523	0.00840034
SAOUHSC_02166	-3.84013	0.000957179		-2.83362	0.00262877
SAOUHSC_02174	-3.38523	0.00109051		-3.4416	0.000890363
SAOUHSC_02181	-4.57099	9.94601e-05		-3.3032	0.000375966
SAOUHSC_02182	-3.68643	5.48521e-05		-3.17846	0.000156848
SAOUHSC_02184	-4.12615	0.000101296		-3.25721	0.000241423
SAOUHSC_02185	-2.25739	4.59112e-05		-2.13115	8.68365e-05
SAOUHSC_02186	-2.59646	0.00361723		-2.17746	0.00581822
SAOUHSC_02187	-3.80396	0.000897862		-2.7802	0.00274175
SAOUHSC_02188	-3.00199	0.00275081		-2.55535	0.00362869
SAOUHSC_02189	-2.91116	0.00257906		-3.09391	0.00173773
SAOUHSC_02191	-3.57445	5.48521e-05		-3.19876	0.000122538
SAOUHSC_02193	-2.79824	0.000222507		-2.57838	0.000345724
SAOUHSC_02194	-3.68075	0.000112926		-3.2339	0.000241763
SAOUHSC_02196	-3.21781	0.000160398		-3.12289	0.000238641
SAOUHSC_02197	-3.53343	0.000208463		-3.10804	0.000345724
SAOUHSC_02198	-3.73555	0.000109651		-3.10195	0.000234906
SAOUHSC_02199	-2.77457	0.000244897		-2.9442	0.000227521
SAOUHSC_02200	-2.79862	0.000222507		-2.43984	0.000481819
SAOUHSC_02205	-4.93951	3.68276e-05		-3.71644	0.000104914
SAOUHSC_02211	-5.4592	5.98083e-05		-3.47369	0.000208031
SAOUHSC_02223	-4.03597	0.000751489		-3.4942	0.00125248
SAOUHSC_02224	-5.4246	0.00402377		-3.81242	0.00589408
SAOUHSC_02225	-4.91457	0.0002656		-4.62815	0.000348822
SAOUHSC_02237	-1.56009	0.00103729		-1.92461	0.00045366
SAOUHSC_02245	-2.84214	0.000940282		-2.10563	0.00381088
SAOUHSC_02272	-1.71653	0.000195802		-1.73113	0.000248623
SAOUHSC_02275	-5.01051	0.000464536		-2.98082	0.00269865
SAOUHSC_02276	-3.01101	0.000872626		-2.41476	0.00259592
SAOUHSC_02320	2.62897	0.000205017		1.86236	0.00149075
SAOUHSC_02339	-2.7758	0.00198174		-2.46268	0.00274513
SAOUHSC_02373	-2.05001	0.000105069		-2.03089	0.000166454
SAOUHSC_02378	-1.57356	0.00639371		-1.71215	0.00383786
SAOUHSC_02384	2.58513	4.22035e-05		2.67644	6.01725e-05
SAOUHSC_02393	-2.51857	0.00172737		-2.62448	0.00147924
SAOUHSC_02416	-5.49055	0.000489696		-3.48096	0.00176363
SAOUHSC_02424	2.48019	4.14446e-05		1.75649	0.00029472
SAOUHSC_02425	5.39368	2.08048e-05		4.92347	3.51145e-05
SAOUHSC_02432	-6.46599	0.000610227		-4.24982	0.00107158
SAOUHSC_02442	3.25244	8.77158e-05		2.22751	0.000712143
SAOUHSC_02458	-2.95135	0.00191476		-2.5352	0.00333053
SAOUHSC_02462	-6.19746	0.00321117		-3.55639	0.00688263
SAOUHSC_02469	-5.82923	0.00762344		-2.49443	0.0349442
SAOUHSC_02470	-4.43964	0.00190494		-2.40431	0.00991089
SAOUHSC_02518	-4.79557	0.000476361		-2.86521	0.00204635
SAOUHSC_02553	-1.85814	0.000272325		-1.63074	0.000656116
SAOUHSC_02557	-2.8356	4.02452e-05		-2.78963	6.01725e-05
SAOUHSC_02572	3.45025	0.000105069		3.16692	0.000238641
SAOUHSC_02575	1.63554	0.000901847		1.57141	0.00141717
SAOUHSC_02576	1.9084	0.000307136		2.63024	9.25715e-05
SAOUHSC_02588	-4.21073	0.00134234		-3.168	0.00277978
SAOUHSC_02591	1.9299	0.000228327		1.86731	0.000345724
SAOUHSC_02595	-1.68734	0.00630982		-1.55641	0.00937227
SAOUHSC_02596	1.59021	0.00233891		1.81896	0.0013357
SAOUHSC_02605	-1.55844	0.000403377		-1.66746	0.000372618
SAOUHSC_02615	-2.54534	0.000267253		-2.14871	0.000695349
SAOUHSC_02625	1.89591	9.16879e-05		1.58552	0.000313199
SAOUHSC_02650	3.22691	0.000203297		2.40069	0.00107158
SAOUHSC_02657	-3.63059	0.00454731		-2.28478	0.0158471
SAOUHSC_02658	-2.26244	0.00125367		-1.72242	0.00522876
SAOUHSC_02665	3.96525	5.55395e-05		2.93841	0.000368092
SAOUHSC_02691	-2.68415	0.000309758		-2.72016	0.00037622
SAOUHSC_02692	-1.99271	0.00197234		-2.40824	0.000908784
SAOUHSC_02705	-3.53516	0.000631387		-2.82337	0.00160735
SAOUHSC_02718	-2.15208	0.00241313		-1.8709	0.00522876
SAOUHSC_02719	-2.46465	0.00105181		-2.10836	0.00259592
SAOUHSC_02721	-3.40602	0.000223195		-2.50957	0.00115681
SAOUHSC_02727	2.13363	0.00014565		1.62666	0.000752852
SAOUHSC_02739	-1.88383	0.000291497		-1.77987	0.000469948
SAOUHSC_02745	-4.94391	0.000185702		-2.54737	0.00180513
SAOUHSC_02750	-2.42	0.000168974		-2.6841	0.000154396
SAOUHSC_02754	2.27355	0.000374685		1.70794	0.00214736
SAOUHSC_02756	-1.89059	0.0367589		-2.06809	0.0222178
SAOUHSC_02771	-1.69024	0.00520502		-2.03111	0.00229246
SAOUHSC_02774	2.94096	0.000355936		1.68044	0.00751965
SAOUHSC_02810	-1.87341	0.000840628		-1.85292	0.00114936
SAOUHSC_02815	1.8191	0.000122171		1.58412	0.00033249
SAOUHSC_02818	-1.84142	0.00687604		-1.91245	0.00571791
SAOUHSC_02819	-3.8625	0.00066464		-3.0633	0.00160784
SAOUHSC_02831	-2.95679	0.000297502		-2.43861	0.000885356
SAOUHSC_02832	-3.83807	0.00139003		-3.14856	0.0024545
SAOUHSC_02837	-1.57735	0.0152127		-1.74888	0.00850851
SAOUHSC_02844	-1.86059	0.000598956		-1.95072	0.000637383
SAOUHSC_02868	-3.14086	0.00137908		-3.31021	0.00105249
SAOUHSC_02883	1.63715	0.000476361		2.40082	0.000103412
SAOUHSC_02890	-4.26549	0.00235025		-3.23904	0.00404368
SAOUHSC_02892	-2.3072	4.74111e-05		-1.76624	0.000238641
SAOUHSC_02904	-3.26022	0.000511146		-1.92701	0.00518517
SAOUHSC_02905	-3.32658	0.000668022		-2.59396	0.00198998
SAOUHSC_02906	-1.89679	0.00840865		-1.63235	0.0132806
SAOUHSC_02908	3.56292	0.000499111		1.96327	0.0109702
SAOUHSC_02913	-1.81516	0.0025932		-1.75949	0.00330994
SAOUHSC_02915	-3.16383	4.59112e-05		-2.90292	9.65496e-05
SAOUHSC_02924	-1.97707	0.00108393		-2.02265	0.00121743
SAOUHSC_02925	-2.00135	0.0169077		-2.64724	0.00493103
SAOUHSC_02928	-3.39697	0.00327317		-2.60595	0.00745146
SAOUHSC_02930	3.10296	0.00016695		1.74346	0.00363441
SAOUHSC_02934	-7.33094	0.00228948		-4.25795	0.00425903
SAOUHSC_02940	-5.01157	0.000882332		-3.39459	0.00314984
SAOUHSC_02944	-2.53968	0.00325843		-2.23167	0.00455618
SAOUHSC_02948	-6.09166	0.000106396		-4.19761	0.000252183
SAOUHSC_02950	-1.62407	0.0406825		-1.81403	0.0234783
SAOUHSC_02994	2.23797	0.000703926		1.92742	0.00195497
SAOUHSC_02995	-1.99838	0.000496288		-1.72235	0.00132017
SAOUHSC_02997	-2.52245	0.000522902		-2.17913	0.00115681
SAOUHSC_03012	-2.94319	0.000338023		-2.31124	0.00108676
SAOUHSC_03018	-2.02415	0.00712436		-2.00318	0.00720524
SAOUHSC_03019	-2.29396	0.000483323		-2.11454	0.000907311
SAOUHSC_03020	-3.05999	0.00107456		-2.64869	0.00206782
SAOUHSC_03021	-1.58835	0.00454731		-1.72781	0.00313847
SAOUHSC_03022	2.68174	0.000201209		1.72225	0.00232679
SAOUHSC_03042	-1.96125	0.0067678		-1.69799	0.0106022
SAOUHSC_1342a	1.76421	0.000101466		1.72961	0.000176882
SAOUHSC_A00992	-3.14388	0.00175055		-2.64932	0.00310081
SAOUHSC_A02169	-5.56716	0.000703578		-3.03433	0.00332986
SAOUHSC_A02450	-4.46611	0.000737042		-3.0177	0.0023465
SAOUHSC_A02811	-6.17074	0.00343477		-3.10526	0.0105996
sarT	-5.58814	0.000228622		-3.39872	0.000943899
sarU	-4.77203	0.000490629		-3.10729	0.00190435
sasC	-1.97671	0.000668493		-2.79219	0.000181794
sasD	-3.13211	0.000918049		-4.05138	0.000375966
sasG	-2.05819	7.68843e-05		-1.83999	0.000196159
sbi	1.70831	0.00193365		2.20521	0.000655906
sbnA	-4.76828	0.000147704		-2.8526	0.000937134
sbnB	-3.61003	0.000918345		-2.16722	0.00651771
sbnC	-3.84314	0.000258836		-2.86683	0.000890363
sbnD	-3.80477	0.000925979		-3.2151	0.00179855
sbnE	-3.00898	0.000258522		-2.66561	0.00046608
sbnF	-3.07139	0.000309758		-2.49847	0.000890363
sbnG	-2.90393	0.000246043		-2.5913	0.000412617
sbnH	-3.28563	4.02439e-05		-3.02634	6.57673e-05
sbnI	-3.13423	0.000104867		-2.46019	0.000368829
scn	2.03537	0.000590407		2.2025	0.000526716
scpA.1	4.09939	4.59112e-05		3.9135	8.49421e-05
scrR	2.47279	4.59112e-05		2.37228	8.25707e-05
sdhC	2.28435	3.53108e-05		2.15828	6.01725e-05
secE	1.96133	7.91495e-05		2.0161	0.000103412
sfnaA	-2.20286	0.00233177		-1.66509	0.00937574
sgtB	2.62921	0.00172737		2.62757	0.00207298
sigB	1.74517	0.000179938		1.76322	0.000239568
sirB	-2.7063	0.000766568		-1.67535	0.00653373
smpB	-2.70163	0.00013829		-2.34736	0.000348822
sodM	2.40131	0.000140654		2.42459	0.00019729
splA	2.78561	0.000280466		2.20233	0.00112574
splB	2.65857	0.000587026		1.99919	0.00308363
splC	3.41695	8.77158e-05		2.69875	0.000354133
splD	3.5787	5.00291e-05		2.7678	0.000247763
splE	3.3634	0.000150146		2.56603	0.000712143
splF	3.42019	4.48152e-05		2.63018	0.000222411
spoVG	2.66074	0.000936892		2.02394	0.00452296
spsA	1.79117	0.000213578		2.13088	0.000122097
srtA	2.14811	7.90354e-05		1.82628	0.000247763
srtB	-3.25141	0.00102621		-2.51358	0.00277978
ssl1	-4.26929	0.00030796		-3.16019	0.000691551
ssl11	-5.76227	8.41828e-05		-3.67094	0.00030434
ssl2	-2.27165	0.00099087		-1.62047	0.00517443
ssl3	-3.00338	0.000755292		-2.5348	0.00166959
ssl4	-4.11691	0.000302778		-2.63471	0.00192743
ssl5	-1.68863	0.00346017		-1.71424	0.00333981
ssl7	-5.54813	0.000120343		-3.07832	0.000908784
ssl8	-4.31995	0.000394071		-2.98037	0.00170244
ssl9	-2.52412	0.000431571		-1.78295	0.0024545
sstA	-4.37766	0.00023238		-3.16707	0.000839356
sstB	-4.21663	0.000229923		-3.10463	0.000661567
sstC	-4.24817	0.00030796		-2.37978	0.00263967
sstD	-2.81278	0.000666442		-2.66568	0.00100454
ssuA	-2.63537	0.000792307		-1.99384	0.00289856
ssuB	-3.21996	0.000201209		-2.59397	0.000557392
ssuC	-3.04478	0.000592632		-2.54573	0.00127761
sufC	1.75914	0.000600772		1.64978	0.00110622
tagG	1.79843	0.000220379		1.88938	0.000241423
tal	1.8563	0.000776241		1.56692	0.00240176
tauE	-1.82576	0.00349335		-1.99172	0.00242815
thiE	-2.69117	0.000120079		-2.58803	0.00020623
thiV	-2.38326	0.00040636		-2.28667	0.000668707
thiW	-4.0506	3.57203e-05		-3.74689	6.55289e-05
thiX	-4.34886	7.68843e-05		-4.01119	0.000161007
thrB	2.21143	5.55395e-05		1.63573	0.000348822
thrC	2.11193	7.12014e-05		1.67437	0.00030434
tpiA	-3.58218	2.37871e-05		-4.23343	2.63892e-05
trfB	-3.63649	0.000745126		-2.45113	0.00393884
trnaR.1	-1.51323	0.0302878		-1.62582	0.0210606
trnaR.2	-3.17052	0.00103184		-1.89575	0.00782768
trpB	-3.2837	0.000609919		-2.84496	0.00126248
trpC	-3.68167	0.00105251		-3.20735	0.001554
trpD	-2.83919	0.00130766		-2.11088	0.00438063
trpE	-3.0096	0.000780445		-2.51281	0.00192438
trpG	-1.68345	0.0440211		-2.04854	0.0184624
trxA	1.71423	0.00222137		1.64793	0.00314984
umuC	2.96428	0.000317905		1.63508	0.00765906
ureA	-4.08442	3.18425e-05		-3.33187	6.57673e-05
ureB	-4.70978	4.44949e-05		-4.50099	6.01725e-05
ureC	-5.01447	3.30752e-05		-4.7064	6.01725e-05
ureD	-4.43121	4.59112e-05		-4.41498	6.57673e-05
ureE	-3.85277	4.59112e-05		-3.74469	6.57673e-05
ureF	-4.78132	2.63555e-05		-4.57509	4.8535e-05
ureG	-4.62201	3.77437e-05		-4.44773	6.01725e-05
veg	3.28543	0.000261376		3.09315	0.000445246
vraA	-1.73916	0.00877459		-1.74554	0.00838085
vraB	-2.17001	0.00140102		-1.52875	0.00849181
vraD	-2.37912	0.00128474		-2.16312	0.00199766
vraE	-2.66087	0.00102118		-2.23463	0.00248149
vraH2	-4.04425	0.000628451		-2.19372	0.00468543
walH	-1.7548	0.000275719		-1.54419	0.000687753
walI	-1.82616	0.00229059		-1.57432	0.00557007
yjbI	3.23412	0.000309758		2.63983	0.0011075
